# Supplementary material for: 3,4-Dimeth­oxy­benzaldehyde [2,8-bis­(trifluoro­meth­yl)quinolin-4-yl]hydrazone
Source: Acta Crystallogr Sect E Struct Rep Online. 2010 Jun 23;66(Pt 7):o1742. doi: 10.1107/S1600536810021616 (PMC3006850; doi:10.1107/S1600536810021616)
Supplement: Supplementary file 1 [file e-66-o1742-sup1.cif]

##############################################################################
###                                                                        ###
###        Electronic paper (Acta Crystallographica Section E)             ###
###                                                                        ###
##############################################################################
#                                                                            #
# This CIF contains the data in a paper accepted for publication in Acta     #
# Crystallographica Section E. It conforms to the requirements of Notes      #
# for Authors for Section E, and has been peer reviewed under the auspices   #
# of the IUCr Commission on Journals.                                        #
#                                                                            #
# Full details of the Crystallographic Information File format               #
# are given in the paper "The Crystallographic Information File (CIF):       #
# a New Standard Archive File for Crystallography" by S. R. Hall, F. H.      #
# Allen and I. D. Brown [Acta Cryst. (1991), A47, 655-685].                  #
#                                                                            #
# The current version of the core CIF dictionary is obtainable from          #
# ftp://ftp.iucr.org/pub/cif_core.dic. The current version number is 2.4.    #
#                                                                            #
# Software is freely available for graphical display of the structure(s) in  #
# this CIF.  For information consult the CIF home page http://www.iucr.org/  #
# cif/home.html                                                              #
#                                                                            #
# This file may be used for bona fide research purposes within the           #
# scientific community so long as proper attribution is given to the journal # 
# article from which it was obtained.                                        #
#                                                                            #
##############################################################################
                                             
data_I
_audit_creation_method     SHELXL-97
_chemical_name_systematic
;
3,4-Dimethoxybenzaldehyde [2,8-bis(trifluoromethyl)quinolin-4-yl]hydrazone
;
_chemical_name_common     ?
_chemical_formula_moiety     'C20 H15 F6 N3 O2'
_chemical_formula_sum     'C20 H15 F6 N3 O2'
_chemical_formula_iupac     'C20 H15 F6 N3 O2'
_chemical_formula_weight     443.35
_chemical_melting_point     487
_symmetry_cell_setting     triclinic
_symmetry_space_group_name_H-M     'P -1'
_symmetry_space_group_name_Hall     '-P 1'
loop_
    _symmetry_equiv_pos_as_xyz
    'x, y, z'
    '-x, -y, -z'
_cell_length_a     7.0359(6)
_cell_length_b     8.9617(8)
_cell_length_c     15.5315(14)
_cell_angle_alpha     90.1540(10)
_cell_angle_beta     93.9510(10)
_cell_angle_gamma     96.4490(10)
_cell_volume     970.75(15)
_cell_formula_units_Z     2
_cell_measurement_reflns_used     3756
_cell_measurement_theta_min     2.29
_cell_measurement_theta_max     25.93
_cell_measurement_temperature     298(2)
_exptl_crystal_description     Plate
_exptl_crystal_colour     Colourless
_exptl_crystal_size_max     0.22
_exptl_crystal_size_mid     0.15
_exptl_crystal_size_min     0.12
_exptl_crystal_density_diffrn     1.517
_exptl_crystal_density_meas     ?
_exptl_crystal_density_method     'not measured'
_exptl_crystal_F_000     452
_exptl_absorpt_coefficient_mu     0.138
_exptl_absorpt_correction_type     psi-scan
_exptl_absorpt_process_details     '(SADABS; Sheldrick, 2007)'
_exptl_absorpt_correction_T_min     0.975
_exptl_absorpt_correction_T_max     0.984
_exptl_special_details
;
1H NMR (300 MHz, CD3 OD): \d, 3.886 (s, 3H, OCH3),
3.930 (s, 3H, OCH3)
7.047-7.019 (d, IH, 3,4-dimethoxyphenyl, J = 8.1Hz)
7.297-7.269 (t, 1H, trifluoromethylquinoline, J = 8.4Hz),
7.46 (s, IH, trifluoromethylquinoline),
7.667-7.640  (d, 1H, 3,4-dimethoxyphenyl, J=8.1Hz),
8.138-8.114 (d, 1H, trifluoromethylquinoline, J=7.2Hz),
8.26 (s, 1H, =CH), 8.263 (s, IH, 3,4-dimethoxyphenyl),
8.527-8.498 (d, IH, trifluoromethylquinoline,  J=8.7Hz),
8.52 (s, 1H, N-H).
;
_diffrn_ambient_temperature     295(2)
_diffrn_radiation_type     MoK\a
_diffrn_radiation_wavelength     0.71073
_diffrn_radiation_source     'fine-focus sealed tube'
_diffrn_radiation_monochromator     graphite
_diffrn_measurement_device_type     'Bruker SMART CCD area-detector'
_diffrn_measurement_method     '\w and \f scans'
_diffrn_detector_area_resol_mean     ?
_diffrn_reflns_number     9677
_diffrn_reflns_av_R_equivalents     0.0231
_diffrn_reflns_av_sigmaI/netI     0.0235
_diffrn_reflns_theta_min     2.29
_diffrn_reflns_theta_max     25.93
_diffrn_reflns_theta_full     25.93
_diffrn_measured_fraction_theta_max     0.991
_diffrn_measured_fraction_theta_full     0.991
_diffrn_reflns_limit_h_min     -8
_diffrn_reflns_limit_h_max     8
_diffrn_reflns_limit_k_min     -11
_diffrn_reflns_limit_k_max     11
_diffrn_reflns_limit_l_min     -19
_diffrn_reflns_limit_l_max     19
_diffrn_reflns_reduction_process
;
;
_diffrn_standards_number     0
_diffrn_standards_interval_count     ?
_diffrn_standards_interval_time     ?
_diffrn_standards_decay_%     ?
_refine_special_details
;
Refinement of <i>F</i>^2^ against ALL reflections. The weighted <i>R</i>-factor
<i>wR</i> and goodness of fit <i>S</i> are based on <i>F</i>^2^, conventional
<i>R</i>-factors <i>R</i> are based on <i>F</i>, with <i>F</i> set to zero for
negative <i>F</i>^2^. The threshold expression of <i>F</i>^2^ >
\s(<i>F</i>^2^) is used only for calculating <i>R</i>-factors(gt) <i>etc</i>.
and is not relevant to the choice of reflections for refinement.
<i>R</i>-factors based on <i>F</i>^2^ are statistically about twice as large
as those based on <i>F</i>, and <i>R</i>- factors based on ALL data will be
even larger.
;
_reflns_number_total     3756
_reflns_number_gt     2951
_reflns_threshold_expression     I>2sigma(I)
_refine_ls_structure_factor_coef     Fsqd
_refine_ls_matrix_type     full
_refine_ls_R_factor_all     0.0716
_refine_ls_R_factor_gt     0.0604
_refine_ls_wR_factor_gt     0.1653
_refine_ls_wR_factor_ref     0.1754
_refine_ls_goodness_of_fit_ref     1.028
_refine_ls_restrained_S_all     1.028
_refine_ls_number_reflns     3756
_refine_ls_number_parameters     281
_refine_ls_number_restraints     0
_refine_ls_hydrogen_treatment     constr
_refine_ls_weighting_scheme     calc
_refine_ls_weighting_details
         'calc w=1/[\s^2^(Fo^2^)+(0.0861P)^2^+0.4197P] where P=(Fo^2^+2Fc^2^)/3'
_atom_sites_solution_hydrogens     geom
_atom_sites_solution_primary     direct
_atom_sites_solution_secondary     difmap
_refine_ls_shift/su_max     0.000
_refine_ls_shift/su_mean     0.000
_refine_diff_density_max     0.508
_refine_diff_density_min     -0.308
_refine_ls_extinction_method     'SHELXL97 (Sheldrick, 2008)'
_refine_ls_extinction_coef     0.013(3)
_refine_ls_extinction_expression
                                  'Fc^*^=kFc[1+0.001xFc^2^\l^3^/sin(2\q)]^-1/4^'
loop_
    _atom_type_symbol
    _atom_type_description
    _atom_type_scat_dispersion_real
    _atom_type_scat_dispersion_imag
    _atom_type_scat_source
    'C' 'C' 0.0033 0.0016
                         'International Tables Vol C Tables 4.2.6.8 and 6.1.1.4'
    'H' 'H' 0.0000 0.0000
                         'International Tables Vol C Tables 4.2.6.8 and 6.1.1.4'
    'N' 'N' 0.0061 0.0033
                         'International Tables Vol C Tables 4.2.6.8 and 6.1.1.4'
    'O' 'O' 0.0106 0.0060
                         'International Tables Vol C Tables 4.2.6.8 and 6.1.1.4'
    'F' 'F' 0.0171 0.0103
                         'International Tables Vol C Tables 4.2.6.8 and 6.1.1.4'
_computing_data_collection     'SMART (Bruker, 2001)'
_computing_cell_refinement     'SAINT (Bruker, 2001)'
_computing_data_reduction     'SAINT (Bruker, 2001)'
_computing_structure_solution     'SHELXS97 (Sheldrick, 2008)'
_computing_structure_refinement     'SHELXL97 (Sheldrick, 2008)'
_computing_molecular_graphics     'ORTEP-3 (Farrugia, 1997)'
_computing_publication_material     'SHELXL97 (Sheldrick, 2008)'
loop_
    _atom_site_type_symbol
    _atom_site_label
    _atom_site_fract_x
    _atom_site_fract_y
    _atom_site_fract_z
    _atom_site_U_iso_or_equiv
    _atom_site_adp_type
    _atom_site_calc_flag
    _atom_site_refinement_flags
    _atom_site_occupancy
    _atom_site_disorder_assembly
    _atom_site_disorder_group
    F F1 0.2412(5) 0.4438(2) 1.01640(13) 0.1566(13) Uani d . 1 . .
    F F2 0.1191(7) 0.3559(3) 1.1239(2) 0.211(2) Uani d . 1 . .
    F F3 0.4056(6) 0.3784(3) 1.1201(2) 0.1887(16) Uani d . 1 . .
    F F4 0.1562(3) 0.5209(2) 1.39246(11) 0.0901(5) Uani d . 1 . .
    F F5 0.3417(3) 0.6419(2) 1.48883(9) 0.0978(6) Uani d . 1 . .
    F F6 0.4605(3) 0.5329(2) 1.38655(10) 0.0913(6) Uani d . 1 . .
    O O1 0.1621(3) 1.07781(19) 0.57898(9) 0.0638(5) Uani d . 1 . .
    O O2 0.1874(3) 0.83177(18) 0.65840(10) 0.0688(5) Uani d . 1 . .
    N N1 0.2843(3) 0.6043(2) 1.22381(12) 0.0578(5) Uani d . 1 . .
    N N2 0.2663(3) 0.98738(19) 1.07163(10) 0.0507(5) Uani d . 1 . .
    H H2 0.2733 1.0750 1.0951 0.061 Uiso calc R 1 . .
    N N3 0.2477(3) 0.97088(19) 0.98344(10) 0.0482(4) Uani d . 1 . .
    C C1 0.3304(3) 1.0213(3) 1.34583(14) 0.0580(6) Uani d . 1 . .
    H H1 0.3429 1.1138 1.3742 0.070 Uiso calc R 1 . .
    C C2 0.3326(3) 0.8892(3) 1.39354(14) 0.0582(6) Uani d . 1 . .
    H H2A 0.3449 0.8943 1.4535 0.070 Uiso calc R 1 . .
    C C3 0.3169(3) 0.7533(3) 1.35271(13) 0.0525(5) Uani d . 1 . .
    C C4 0.2979(3) 0.7427(2) 1.26103(13) 0.0470(5) Uani d . 1 . .
    C C5 0.2936(3) 0.8770(2) 1.21338(12) 0.0436(5) Uani d . 1 . .
    C C6 0.3100(3) 1.0148(2) 1.25823(13) 0.0518(5) Uani d . 1 . .
    H H6 0.3069 1.1034 1.2273 0.062 Uiso calc R 1 . .
    C C7 0.3190(4) 0.6124(3) 1.40417(15) 0.0689(7) Uani d . 1 . .
    C C8 0.2689(4) 0.6011(2) 1.13901(14) 0.0591(6) Uani d . 1 . .
    C C9 0.2625(3) 0.7229(2) 1.08485(13) 0.0538(5) Uani d . 1 . .
    H H9 0.2509 0.7099 1.0252 0.065 Uiso calc R 1 . .
    C C10 0.2736(3) 0.8634(2) 1.12140(12) 0.0444(5) Uani d . 1 . .
    C C11 0.2571(6) 0.4467(3) 1.09982(19) 0.0922(11) Uani d . 1 . .
    C C12 0.2377(3) 1.0891(2) 0.94007(13) 0.0506(5) Uani d . 1 . .
    H H12 0.2427 1.1804 0.9692 0.061 Uiso calc R 1 . .
    C C13 0.2186(3) 1.0878(2) 0.84631(12) 0.0450(5) Uani d . 1 . .
    C C14 0.2105(3) 0.9538(2) 0.79899(13) 0.0478(5) Uani d . 1 . .
    H H14 0.2167 0.8636 0.8279 0.057 Uiso calc R 1 . .
    C C15 0.1934(3) 0.9543(2) 0.71040(13) 0.0492(5) Uani d . 1 . .
    C C16 0.1818(3) 1.0908(2) 0.66624(12) 0.0478(5) Uani d . 1 . .
    C C17 0.1917(3) 1.2227(2) 0.71299(13) 0.0521(5) Uani d . 1 . .
    H H17 0.1863 1.3134 0.6845 0.063 Uiso calc R 1 . .
    C C18 0.2096(3) 1.2204(2) 0.80233(13) 0.0514(5) Uani d . 1 . .
    H H18 0.2156 1.3101 0.8332 0.062 Uiso calc R 1 . .
    C C19 0.2110(5) 0.6924(3) 0.69794(18) 0.0804(8) Uani d . 1 . .
    H H19A 0.2042 0.6154 0.6544 0.121 Uiso calc R 1 . .
    H H19B 0.1113 0.6681 0.7365 0.121 Uiso calc R 1 . .
    H H19C 0.3335 0.6989 0.7298 0.121 Uiso calc R 1 . .
    C C20 0.1384(4) 1.2097(3) 0.53018(14) 0.0654(7) Uani d . 1 . .
    H H20A 0.1262 1.1847 0.4698 0.098 Uiso calc R 1 . .
    H H20B 0.2480 1.2825 0.5421 0.098 Uiso calc R 1 . .
    H H20C 0.0251 1.2506 0.5458 0.098 Uiso calc R 1 . .
loop_
    _atom_site_aniso_label
    _atom_site_aniso_U_11
    _atom_site_aniso_U_22
    _atom_site_aniso_U_33
    _atom_site_aniso_U_12
    _atom_site_aniso_U_13
    _atom_site_aniso_U_23
    F1 0.342(4) 0.0590(11) 0.0692(12) 0.0322(16) 0.0014(16) -0.0190(9)
    F2 0.345(5) 0.0832(16) 0.196(3) -0.085(2) 0.128(3) -0.0574(17)
    F3 0.282(4) 0.1017(18) 0.190(3) 0.103(2) -0.062(3) -0.0563(18)
    F4 0.0978(12) 0.0869(12) 0.0843(11) 0.0028(9) 0.0072(9) 0.0326(9)
    F5 0.1344(16) 0.1228(15) 0.0411(8) 0.0407(12) -0.0016(8) 0.0207(8)
    F6 0.1058(13) 0.1033(13) 0.0741(10) 0.0536(10) 0.0027(9) 0.0238(9)
    O1 0.0832(11) 0.0717(11) 0.0365(8) 0.0125(8) -0.0023(7) 0.0003(7)
    O2 0.1029(13) 0.0560(9) 0.0466(9) 0.0126(9) -0.0081(8) -0.0122(7)
    N1 0.0775(13) 0.0495(10) 0.0471(10) 0.0120(9) 0.0014(9) 0.0041(8)
    N2 0.0750(12) 0.0433(9) 0.0338(9) 0.0082(8) 0.0023(8) -0.0030(7)
    N3 0.0617(11) 0.0477(9) 0.0352(9) 0.0071(8) 0.0016(7) -0.0013(7)
    C1 0.0635(14) 0.0646(14) 0.0457(12) 0.0051(11) 0.0053(10) -0.0152(10)
    C2 0.0559(13) 0.0826(16) 0.0356(10) 0.0082(11) -0.0001(9) -0.0064(10)
    C3 0.0480(11) 0.0712(14) 0.0388(11) 0.0114(10) -0.0001(8) 0.0043(10)
    C4 0.0475(11) 0.0536(12) 0.0403(10) 0.0092(9) -0.0003(8) 0.0019(8)
    C5 0.0433(10) 0.0494(11) 0.0381(10) 0.0061(8) 0.0015(8) -0.0027(8)
    C6 0.0580(12) 0.0523(12) 0.0450(11) 0.0053(9) 0.0053(9) -0.0043(9)
    C7 0.0754(17) 0.0861(18) 0.0475(13) 0.0230(15) -0.0017(11) 0.0141(12)
    C8 0.0836(16) 0.0457(12) 0.0479(12) 0.0085(11) 0.0013(11) -0.0017(9)
    C9 0.0763(15) 0.0484(12) 0.0363(10) 0.0077(10) -0.0004(9) -0.0035(8)
    C10 0.0492(11) 0.0457(11) 0.0382(10) 0.0059(8) 0.0003(8) 0.0009(8)
    C11 0.172(4) 0.0439(14) 0.0622(17) 0.0193(18) 0.0067(18) 0.0032(12)
    C12 0.0666(13) 0.0453(11) 0.0404(11) 0.0091(9) 0.0034(9) -0.0034(9)
    C13 0.0497(11) 0.0479(11) 0.0376(10) 0.0065(8) 0.0027(8) -0.0005(8)
    C14 0.0542(12) 0.0468(11) 0.0419(11) 0.0063(9) -0.0002(9) 0.0019(8)
    C15 0.0518(11) 0.0524(12) 0.0426(11) 0.0054(9) -0.0032(9) -0.0067(9)
    C16 0.0485(11) 0.0588(12) 0.0361(10) 0.0078(9) 0.0006(8) -0.0006(9)
    C17 0.0624(13) 0.0510(12) 0.0438(11) 0.0101(10) 0.0037(9) 0.0079(9)
    C18 0.0664(13) 0.0465(11) 0.0422(11) 0.0096(9) 0.0049(9) -0.0031(9)
    C19 0.125(3) 0.0507(14) 0.0645(16) 0.0107(14) 0.0008(15) -0.0115(11)
    C20 0.0732(15) 0.0844(17) 0.0398(11) 0.0141(13) 0.0027(10) 0.0113(11)
_geom_special_details
;
All e.s.d.'s (except the e.s.d. in the dihedral angle between two l.s. planes)
are estimated using the full covariance matrix. The cell e.s.d.'s are taken
into account individually in the estimation of e.s.d.'s in distances, angles
and torsion angles; correlations between e.s.d.'s in cell parameters are only
used when they are defined by crystal symmetry. An approximate (isotropic)
treatment of cell e.s.d.'s is used for estimating e.s.d.'s involving l.s.
planes.
;
loop_
    _geom_bond_atom_site_label_1
    _geom_bond_atom_site_label_2
    _geom_bond_site_symmetry_2
    _geom_bond_distance
    _geom_bond_publ_flag
    F1 C11 . 1.293(3) ?
    F2 C11 . 1.272(5) ?
    F3 C11 . 1.291(5) ?
    F4 C7 . 1.333(3) ?
    F5 C7 . 1.336(3) ?
    F6 C7 . 1.330(3) ?
    O1 C16 . 1.356(2) ?
    O1 C20 . 1.425(3) ?
    O2 C15 . 1.357(3) ?
    O2 C19 . 1.415(3) ?
    N1 C8 . 1.314(3) ?
    N1 C4 . 1.358(3) ?
    N2 C10 . 1.359(3) ?
    N2 N3 . 1.373(2) ?
    N2 H2 . 0.8600 ?
    N3 C12 . 1.263(3) ?
    C1 C6 . 1.359(3) ?
    C1 C2 . 1.399(3) ?
    C1 H1 . 0.9300 ?
    C2 C3 . 1.362(3) ?
    C2 H2A . 0.9300 ?
    C3 C4 . 1.423(3) ?
    C3 C7 . 1.497(3) ?
    C4 C5 . 1.417(3) ?
    C5 C6 . 1.406(3) ?
    C5 C10 . 1.429(3) ?
    C6 H6 . 0.9300 ?
    C8 C9 . 1.383(3) ?
    C8 C11 . 1.502(3) ?
    C9 C10 . 1.372(3) ?
    C9 H9 . 0.9300 ?
    C12 C13 . 1.453(3) ?
    C12 H12 . 0.9300 ?
    C13 C18 . 1.378(3) ?
    C13 C14 . 1.399(3) ?
    C14 C15 . 1.373(3) ?
    C14 H14 . 0.9300 ?
    C15 C16 . 1.412(3) ?
    C16 C17 . 1.378(3) ?
    C17 C18 . 1.385(3) ?
    C17 H17 . 0.9300 ?
    C18 H18 . 0.9300 ?
    C19 H19A . 0.9600 ?
    C19 H19B . 0.9600 ?
    C19 H19C . 0.9600 ?
    C20 H20A . 0.9600 ?
    C20 H20B . 0.9600 ?
    C20 H20C . 0.9600 ?
loop_
    _geom_angle_atom_site_label_1
    _geom_angle_atom_site_label_2
    _geom_angle_atom_site_label_3
    _geom_angle_site_symmetry_1
    _geom_angle_site_symmetry_3
    _geom_angle
    _geom_angle_publ_flag
    C16 O1 C20 . . 118.09(18) ?
    C15 O2 C19 . . 117.76(18) ?
    C8 N1 C4 . . 115.71(18) ?
    C10 N2 N3 . . 119.15(16) ?
    C10 N2 H2 . . 120.4 ?
    N3 N2 H2 . . 120.4 ?
    C12 N3 N2 . . 116.75(17) ?
    C6 C1 C2 . . 120.2(2) ?
    C6 C1 H1 . . 119.9 ?
    C2 C1 H1 . . 119.9 ?
    C3 C2 C1 . . 120.41(19) ?
    C3 C2 H2A . . 119.8 ?
    C1 C2 H2A . . 119.8 ?
    C2 C3 C4 . . 120.8(2) ?
    C2 C3 C7 . . 120.1(2) ?
    C4 C3 C7 . . 119.0(2) ?
    N1 C4 C5 . . 123.44(18) ?
    N1 C4 C3 . . 118.27(19) ?
    C5 C4 C3 . . 118.29(19) ?
    C6 C5 C4 . . 118.94(18) ?
    C6 C5 C10 . . 123.79(19) ?
    C4 C5 C10 . . 117.27(18) ?
    C1 C6 C5 . . 121.3(2) ?
    C1 C6 H6 . . 119.3 ?
    C5 C6 H6 . . 119.3 ?
    F6 C7 F4 . . 107.0(2) ?
    F6 C7 F5 . . 106.04(19) ?
    F4 C7 F5 . . 105.7(2) ?
    F6 C7 C3 . . 113.2(2) ?
    F4 C7 C3 . . 112.9(2) ?
    F5 C7 C3 . . 111.5(2) ?
    N1 C8 C9 . . 126.8(2) ?
    N1 C8 C11 . . 114.4(2) ?
    C9 C8 C11 . . 118.8(2) ?
    C10 C9 C8 . . 118.24(19) ?
    C10 C9 H9 . . 120.9 ?
    C8 C9 H9 . . 120.9 ?
    N2 C10 C9 . . 121.02(18) ?
    N2 C10 C5 . . 120.47(18) ?
    C9 C10 C5 . . 118.52(18) ?
    F2 C11 F3 . . 103.2(3) ?
    F2 C11 F1 . . 106.1(3) ?
    F3 C11 F1 . . 104.6(3) ?
    F2 C11 C8 . . 114.2(3) ?
    F3 C11 C8 . . 113.4(3) ?
    F1 C11 C8 . . 114.3(2) ?
    N3 C12 C13 . . 122.43(19) ?
    N3 C12 H12 . . 118.8 ?
    C13 C12 H12 . . 118.8 ?
    C18 C13 C14 . . 118.76(18) ?
    C18 C13 C12 . . 119.92(18) ?
    C14 C13 C12 . . 121.32(18) ?
    C15 C14 C13 . . 120.70(19) ?
    C15 C14 H14 . . 119.7 ?
    C13 C14 H14 . . 119.7 ?
    O2 C15 C14 . . 125.5(2) ?
    O2 C15 C16 . . 114.57(18) ?
    C14 C15 C16 . . 119.92(19) ?
    O1 C16 C17 . . 125.84(19) ?
    O1 C16 C15 . . 114.91(18) ?
    C17 C16 C15 . . 119.25(18) ?
    C16 C17 C18 . . 120.15(19) ?
    C16 C17 H17 . . 119.9 ?
    C18 C17 H17 . . 119.9 ?
    C13 C18 C17 . . 121.22(19) ?
    C13 C18 H18 . . 119.4 ?
    C17 C18 H18 . . 119.4 ?
    O2 C19 H19A . . 109.5 ?
    O2 C19 H19B . . 109.5 ?
    H19A C19 H19B . . 109.5 ?
    O2 C19 H19C . . 109.5 ?
    H19A C19 H19C . . 109.5 ?
    H19B C19 H19C . . 109.5 ?
    O1 C20 H20A . . 109.5 ?
    O1 C20 H20B . . 109.5 ?
    H20A C20 H20B . . 109.5 ?
    O1 C20 H20C . . 109.5 ?
    H20A C20 H20C . . 109.5 ?
    H20B C20 H20C . . 109.5 ?
loop_
    _geom_torsion_atom_site_label_1
    _geom_torsion_atom_site_label_2
    _geom_torsion_atom_site_label_3
    _geom_torsion_atom_site_label_4
    _geom_torsion_site_symmetry_1
    _geom_torsion_site_symmetry_2
    _geom_torsion_site_symmetry_3
    _geom_torsion_site_symmetry_4
    _geom_torsion
    _geom_torsion_publ_flag
    C10 N2 N3 C12 . . . . 178.62(19) ?
    C6 C1 C2 C3 . . . . 0.9(3) ?
    C1 C2 C3 C4 . . . . 0.0(3) ?
    C1 C2 C3 C7 . . . . -179.9(2) ?
    C8 N1 C4 C5 . . . . 0.8(3) ?
    C8 N1 C4 C3 . . . . -179.4(2) ?
    C2 C3 C4 N1 . . . . 179.5(2) ?
    C7 C3 C4 N1 . . . . -0.7(3) ?
    C2 C3 C4 C5 . . . . -0.7(3) ?
    C7 C3 C4 C5 . . . . 179.15(19) ?
    N1 C4 C5 C6 . . . . -179.6(2) ?
    C3 C4 C5 C6 . . . . 0.6(3) ?
    N1 C4 C5 C10 . . . . 0.1(3) ?
    C3 C4 C5 C10 . . . . -179.77(18) ?
    C2 C1 C6 C5 . . . . -0.9(3) ?
    C4 C5 C6 C1 . . . . 0.2(3) ?
    C10 C5 C6 C1 . . . . -179.4(2) ?
    C2 C3 C7 F6 . . . . -120.9(2) ?
    C4 C3 C7 F6 . . . . 59.2(3) ?
    C2 C3 C7 F4 . . . . 117.4(3) ?
    C4 C3 C7 F4 . . . . -62.4(3) ?
    C2 C3 C7 F5 . . . . -1.5(3) ?
    C4 C3 C7 F5 . . . . 178.7(2) ?
    C4 N1 C8 C9 . . . . -1.0(4) ?
    C4 N1 C8 C11 . . . . 179.1(3) ?
    N1 C8 C9 C10 . . . . 0.2(4) ?
    C11 C8 C9 C10 . . . . -179.9(3) ?
    N3 N2 C10 C9 . . . . -0.1(3) ?
    N3 N2 C10 C5 . . . . 179.80(17) ?
    C8 C9 C10 N2 . . . . -179.4(2) ?
    C8 C9 C10 C5 . . . . 0.8(3) ?
    C6 C5 C10 N2 . . . . -1.1(3) ?
    C4 C5 C10 N2 . . . . 179.28(18) ?
    C6 C5 C10 C9 . . . . 178.8(2) ?
    C4 C5 C10 C9 . . . . -0.8(3) ?
    N1 C8 C11 F2 . . . . 57.4(5) ?
    C9 C8 C11 F2 . . . . -122.5(4) ?
    N1 C8 C11 F3 . . . . -60.4(4) ?
    C9 C8 C11 F3 . . . . 119.7(3) ?
    N1 C8 C11 F1 . . . . 179.8(3) ?
    C9 C8 C11 F1 . . . . -0.1(5) ?
    N2 N3 C12 C13 . . . . 179.74(19) ?
    N3 C12 C13 C18 . . . . -179.6(2) ?
    N3 C12 C13 C14 . . . . -0.1(3) ?
    C18 C13 C14 C15 . . . . -0.2(3) ?
    C12 C13 C14 C15 . . . . -179.7(2) ?
    C19 O2 C15 C14 . . . . -3.6(4) ?
    C19 O2 C15 C16 . . . . 175.9(2) ?
    C13 C14 C15 O2 . . . . 178.9(2) ?
    C13 C14 C15 C16 . . . . -0.6(3) ?
    C20 O1 C16 C17 . . . . -3.8(3) ?
    C20 O1 C16 C15 . . . . 176.45(19) ?
    O2 C15 C16 O1 . . . . 1.5(3) ?
    C14 C15 C16 O1 . . . . -178.97(19) ?
    O2 C15 C16 C17 . . . . -178.3(2) ?
    C14 C15 C16 C17 . . . . 1.2(3) ?
    O1 C16 C17 C18 . . . . 179.2(2) ?
    C15 C16 C17 C18 . . . . -1.0(3) ?
    C14 C13 C18 C17 . . . . 0.4(3) ?
    C12 C13 C18 C17 . . . . 179.9(2) ?
    C16 C17 C18 C13 . . . . 0.2(3) ?
loop_
    _geom_hbond_atom_site_label_D
    _geom_hbond_atom_site_label_H
    _geom_hbond_atom_site_label_A
    _geom_hbond_site_symmetry_A
    _geom_hbond_distance_DH
    _geom_hbond_distance_HA
    _geom_hbond_distance_DA
    _geom_hbond_angle_DHA
    _geom_hbond_publ_flag
    C12 H12 F1 1_565 0.93 2.47 3.387(3) 168 yes
data_global
_journal_data_validation_number     ?
_journal_date_recd_electronic     2010-05-29
_journal_date_accepted     2010-06-07
_journal_name_full     'Acta Crystallographica, Section E'
_journal_year     2010
_journal_volume     66
_journal_issue      7
_journal_page_first     o1742
_journal_page_last     o1742
_journal_paper_category     QO
_journal_coeditor_code     WN2391
_publ_contact_author_name     'H.C.Devarajegowda'
_publ_contact_author_address
;
Department of Physics
Yuvaraja's College (Constituent College)
University of Mysore Mysore
Karnataka  INDIA
;
_publ_contact_author_email     'devarajegowda@yahoo.com'
_publ_contact_author_fax     ' +91 0821 2419292 '
_publ_contact_author_phone     ' +91 0821 2518101 '
_publ_section_title
;
3,4-Dimethoxybenzaldehyde [2,8-bis(trifluoromethyl)quinolin-4-yl]hydrazone
;
loop_
    _publ_author_name
    _publ_author_address
    'Waleed Fedl Ali Al-eryani'
;
Department of Physics
Yuvaraja's College (Constituent College)
University of Mysore
Mysore 570 005
Karnataka
India
;
    'J. Shylaja Kumari'
;
Department of Physics
AVK College for Women
Hassan 573 201
Karnataka
India
;
    'H. K. Arunkashi'
;
Department of Physics
Yuvaraja's College (Constituent College)
University of Mysore
Mysore 570 005
Karnataka
India
;
    'Suresh Babu Vepuri'
;
Department of Pharmaceutical Chemistry
GITAM Institute of Pharmacy
GITAM University
Visakhapatnam 530 045
Andhrapradesh
India
;
    'H. C. Devarajegowda'
;
Department of Physics
Yuvaraja's College (Constituent College)
University of Mysore
Mysore 570 005
Karnataka
India
;
