# Supplementary material for: 3,4-Dimeth­oxy­benzaldehyde [2,8-bis­(trifluoro­meth­yl)quinolin-4-yl]hydrazone
Source: Acta Crystallogr Sect E Struct Rep Online. 2010 Jun 23;66(Pt 7):o1742. doi: 10.1107/S1600536810021616 (PMC3006850; doi:10.1107/S1600536810021616)
Supplement: Supplementary file 2 [file e-66-o1742-Isup2.hkl]

#
# h,k,l, Fc-squared, Fo-squared, sigma(Fo-squared) and status flag
#
data_I
_shelx_title ' emy187 in P-1'
_shelx_refln_list_code          4
_shelx_F_calc_maximum      177.95
_exptl_crystal_F_000       452.00
_reflns_d_resolution_high  0.8127
 
loop_
 _symmetry_equiv_pos_as_xyz
 'x, y, z'
 '-x, -y, -z'
 
_cell_length_a     7.0359
_cell_length_b     8.9617
_cell_length_c    15.5315
_cell_angle_alpha  90.154
_cell_angle_beta   93.951
_cell_angle_gamma  96.449
 
_shelx_F_squared_multiplier     1.000
 
loop_
 _refln_index_h
 _refln_index_k
 _refln_index_l
 _refln_F_squared_calc
 _refln_F_squared_meas
 _refln_F_squared_sigma
 _refln_observed_status
   1   0   0       71.17       49.14      1.28 o
   2   0   0    31666.77    26290.61    654.21 o
   3   0   0      131.32      123.19      2.16 o
   4   0   0      488.05      468.63      7.28 o
   5   0   0       11.07       11.79      0.91 o
   6   0   0       50.81       50.56      2.06 o
   7   0   0        3.10        3.43      0.70 o
   8   0   0       22.29       20.69      1.24 o
  -8   1   0       15.49       12.02      1.29 o
  -7   1   0       20.90       22.14      1.14 o
  -6   1   0      100.02       94.73      2.67 o
  -5   1   0       18.89       20.15      0.79 o
  -4   1   0      290.97      306.68      5.58 o
  -3   1   0      365.10      424.56      5.71 o
  -2   1   0       32.97       28.84      0.77 o
  -1   1   0      113.62      113.97      1.57 o
   0   1   0      649.00      600.36      8.87 o
   1   1   0     3137.44     3055.94     55.76 o
   2   1   0    10198.35     9857.35    180.57 o
   3   1   0      535.50      600.38      7.92 o
   4   1   0     1108.42     1153.76     15.00 o
   5   1   0       77.39       72.63      1.38 o
   6   1   0       44.59       35.94      1.42 o
   7   1   0        2.19        1.84      0.53 o
   8   1   0        0.00        0.62      0.61 o
  -8   2   0        0.10       -0.28      0.52 o
  -7   2   0        0.00       -0.02      0.50 o
  -6   2   0        0.17        0.11      0.23 o
  -5   2   0        6.96        5.34      0.41 o
  -4   2   0       31.44       31.19      0.77 o
  -3   2   0      226.69      259.84      3.62 o
  -2   2   0       99.22       99.02      1.48 o
  -1   2   0       17.39       11.96      0.29 o
   0   2   0     2390.25     2467.17     36.33 o
   1   2   0     1004.71      996.67     14.84 o
   2   2   0      238.58      218.27      3.02 o
   3   2   0        1.70        1.82      0.21 o
   4   2   0       77.79       84.85      1.60 o
   5   2   0        8.84       11.06      0.65 o
   6   2   0        0.66        0.42      0.34 o
   7   2   0        2.38        1.91      0.72 o
   8   2   0        0.77        0.90      0.70 o
  -8   3   0        0.09       -0.56      0.58 o
  -7   3   0        3.94        3.40      0.82 o
  -6   3   0        0.51        0.97      0.52 o
  -5   3   0       18.45       18.10      0.74 o
  -4   3   0        3.91        1.47      0.23 o
  -3   3   0      870.30      931.41     13.81 o
  -2   3   0      219.97      234.48      3.82 o
  -1   3   0       74.75       61.78      0.99 o
   0   3   0      404.56      394.99      5.19 o
   1   3   0      105.99       99.17      1.49 o
   2   3   0      326.33      357.33      5.68 o
   3   3   0      297.08      292.19      6.24 o
   4   3   0       22.73       20.57      0.92 o
   5   3   0        1.41        2.77      0.43 o
   6   3   0        5.38        6.54      0.62 o
   7   3   0        2.94        1.95      0.48 o
  -8   4   0        0.02        0.10      0.64 o
  -7   4   0        3.80        3.36      0.92 o
  -6   4   0       10.12        6.96      0.77 o
  -5   4   0        3.09        3.00      0.41 o
  -4   4   0        9.63        8.26      1.63 o
  -3   4   0       12.70       10.32      0.77 o
  -2   4   0        1.19        5.05      0.32 o
  -1   4   0        0.85        3.72      0.41 o
   0   4   0       28.50       30.71      0.63 o
   1   4   0       43.05       40.49      0.77 o
   2   4   0       31.26       28.57      0.87 o
   3   4   0      158.72      160.04      3.01 o
   4   4   0        3.96        3.92      0.47 o
   5   4   0       11.63       11.38      0.73 o
   6   4   0       11.39       10.72      1.03 o
   7   4   0        1.87        1.91      0.51 o
  -8   5   0        0.58        0.52      0.78 o
  -7   5   0        0.85        1.94      0.68 o
  -6   5   0        1.80        2.06      0.59 o
  -5   5   0       83.76       85.39      1.95 o
  -4   5   0       14.09       13.04      0.65 o
  -3   5   0        7.77       10.46      0.90 o
  -2   5   0        6.25        8.50      0.49 o
  -1   5   0       49.43       44.17      0.85 o
   0   5   0       51.10       51.57      0.95 o
   1   5   0      184.43      176.93      2.94 o
   2   5   0        0.07       -0.26      0.26 o
   3   5   0      159.65      164.65      3.14 o
   4   5   0        0.02        0.28      0.37 o
   5   5   0        1.39        1.20      0.42 o
   6   5   0        0.13        0.41      0.46 o
   7   5   0        0.00        1.08      0.68 o
  -7   6   0        5.99        6.89      0.93 o
  -6   6   0       28.20       30.61      1.54 o
  -5   6   0        6.10        6.85      0.60 o
  -4   6   0       46.49       39.83      2.64 o
  -3   6   0      131.91      115.44      2.35 o
  -2   6   0       91.62       76.83      1.69 o
  -1   6   0        2.52        3.34      0.39 o
   0   6   0       77.95       64.42      1.18 o
   1   6   0        2.14        2.99      0.40 o
   2   6   0       34.52       31.37      1.03 o
   3   6   0       38.51       34.09      1.18 o
   4   6   0       29.25       30.65      1.49 o
   5   6   0        1.97        1.57      0.50 o
   6   6   0        5.30        5.29      0.80 o
  -7   7   0       19.83       20.19      1.43 o
  -6   7   0      114.36      122.27      3.59 o
  -5   7   0      151.45      179.31      3.57 o
  -4   7   0      817.36      874.99     15.01 o
  -3   7   0       65.10       77.04      1.86 o
  -2   7   0      416.90      370.54      9.81 o
  -1   7   0       49.62       43.35      1.21 o
   0   7   0        3.14        3.32      1.12 o
   1   7   0       47.44       43.31      1.22 o
   2   7   0       80.67       94.39      2.12 o
   3   7   0      121.89      119.77      2.58 o
   4   7   0       59.70       57.91      1.66 o
   5   7   0       19.26       17.25      0.93 o
   6   7   0       11.35       12.81      1.07 o
  -6   8   0        7.99       10.76      1.14 o
  -5   8   0      148.98      165.46      4.36 o
  -4   8   0       28.61       32.19      1.24 o
  -3   8   0      853.73      952.04     14.83 o
  -2   8   0      115.02      118.97      2.52 o
  -1   8   0      815.72      888.95     23.11 o
   0   8   0       24.20       23.35      1.96 o
   1   8   0      222.71      229.10      5.29 o
   2   8   0       29.60       25.14      1.03 o
   3   8   0        2.41        2.54      0.50 o
   4   8   0       14.54       15.70      0.93 o
   5   8   0        3.51        4.29      0.61 o
  -5   9   0        7.91        7.81      0.89 o
  -4   9   0        8.25        7.87      0.71 o
  -3   9   0       31.91       27.53      1.10 o
  -2   9   0       21.93       23.50      1.33 o
  -1   9   0       83.16       78.89      2.55 o
   0   9   0        6.11        8.44      0.94 o
   1   9   0       55.66       56.11      4.20 o
   2   9   0        0.00        0.66      0.57 o
   3   9   0       16.60       16.71      0.95 o
   4   9   0        4.13        3.94      0.61 o
  -4  10   0        0.12        0.87      0.39 o
  -3  10   0        1.54        2.65      0.72 o
  -2  10   0        0.61        0.19      0.56 o
  -1  10   0        0.06        0.68      0.57 o
   0  10   0        0.87        0.21      0.62 o
   1  10   0        0.01        0.40      0.58 o
   2  10   0        1.24        1.59      1.03 o
  -1  11   0       11.53       19.20      1.43 o
  -2 -10   1        2.24        1.80      0.92 o
  -1 -10   1        2.25        1.26      1.16 o
   0 -10   1        0.02        0.49      0.64 o
   1 -10   1       20.56       16.02      1.21 o
   2 -10   1        3.35        2.15      0.72 o
   3 -10   1        3.90        4.45      1.19 o
   4 -10   1        0.93        1.62      0.48 o
  -4  -9   1        0.76        1.56      0.46 o
  -3  -9   1       41.61       39.74      2.29 o
  -2  -9   1       23.35       23.38      1.38 o
  -1  -9   1       22.47       18.48      1.33 o
   0  -9   1       18.59       20.99      1.24 o
   1  -9   1        0.64       -0.13      0.47 o
   2  -9   1       17.07       18.45      2.48 o
   3  -9   1        7.41        8.26      0.74 o
   4  -9   1        1.49        1.24      0.43 o
   5  -9   1        0.95        1.27      0.51 o
  -5  -8   1       43.37       46.32      1.60 o
  -4  -8   1       14.60       17.50      0.99 o
  -3  -8   1      282.75      292.58      6.38 o
  -2  -8   1       39.09       41.57      1.34 o
  -1  -8   1      727.61      791.05     18.88 o
   0  -8   1       72.37       61.41      2.15 o
   1  -8   1      495.45      525.41     10.61 o
   2  -8   1       21.35       23.45      0.99 o
   3  -8   1        0.26       -0.17      0.57 o
   4  -8   1       20.08       20.37      0.96 o
   5  -8   1        2.28        0.08      1.00 o
   6  -8   1       18.21       20.34      1.33 o
  -6  -7   1        2.85        5.06      0.74 o
  -5  -7   1        0.03        0.59      0.44 o
  -4  -7   1       54.84       54.80      1.63 o
  -3  -7   1       54.02       46.16      1.44 o
  -2  -7   1      830.06      864.87     13.47 o
  -1  -7   1      150.30      147.45      3.69 o
   0  -7   1     1181.55     1287.37     19.49 o
   1  -7   1      120.36      111.58      2.71 o
   2  -7   1      671.23      699.67     10.95 o
   3  -7   1      198.40      205.25      3.77 o
   4  -7   1        2.99        2.39      0.55 o
   5  -7   1       27.01       28.92      4.01 o
   6  -7   1        2.07        1.80      0.64 o
   7  -7   1        5.10        6.32      1.20 o
  -6  -6   1       17.62       15.07      1.23 o
  -5  -6   1       16.29       17.93      0.94 o
  -4  -6   1       81.28       83.02      3.94 o
  -3  -6   1        0.33        0.15      0.47 o
  -2  -6   1      122.05      104.09      2.34 o
  -1  -6   1      101.71       82.22      1.76 o
   0  -6   1       27.29       28.91      0.71 o
   1  -6   1      169.52      154.89      2.37 o
   2  -6   1       98.88      113.00      2.23 o
   3  -6   1       20.73       17.92      0.78 o
   4  -6   1       84.23       91.68      2.05 o
   5  -6   1       20.66       20.19      2.01 o
   6  -6   1        0.09        0.40      0.81 o
   7  -6   1        3.25        3.28      0.74 o
  -7  -5   1        0.00        1.01      0.55 o
  -6  -5   1        0.32        0.21      0.49 o
  -5  -5   1        0.18       -0.28      0.35 o
  -4  -5   1       21.80       23.56      1.02 o
  -3  -5   1        2.76        3.06      0.62 o
  -2  -5   1       13.13       10.46      0.57 o
  -1  -5   1       87.57      105.02      1.67 o
   0  -5   1        4.12        6.79      0.32 o
   1  -5   1      386.46      394.77      5.33 o
   2  -5   1       28.18       40.28      0.82 o
   3  -5   1       48.88       55.93      1.34 o
   4  -5   1       10.72       15.32      0.69 o
   5  -5   1        9.96        6.93      0.85 o
   6  -5   1       12.33       12.87      1.03 o
   7  -5   1        1.24        1.48      0.63 o
   8  -5   1        0.14        0.26      0.72 o
  -7  -4   1        0.11        0.36      0.53 o
  -6  -4   1        0.76        0.29      0.48 o
  -5  -4   1        1.30        0.92      0.38 o
  -4  -4   1        0.70        1.25      0.39 o
  -3  -4   1        4.41        4.15      0.67 o
  -2  -4   1      101.95       94.61      2.31 o
  -1  -4   1       60.42       61.62      1.05 o
   0  -4   1      112.64      114.92      1.73 o
   1  -4   1      460.91      460.83      6.26 o
   2  -4   1      664.61      675.92      9.30 o
   3  -4   1      128.59      100.17      1.62 o
   4  -4   1      127.05      122.44      2.37 o
   5  -4   1        0.28        1.17      0.44 o
   6  -4   1       17.50       17.08      1.87 o
   7  -4   1       34.70       32.65      2.01 o
   8  -4   1        0.39        0.48      0.66 o
  -7  -3   1        0.07        0.39      0.55 o
  -6  -3   1        0.93        2.35      0.48 o
  -5  -3   1        1.77        0.81      0.33 o
  -4  -3   1       24.20       24.07      0.86 o
  -3  -3   1      345.65      364.61      6.15 o
  -2  -3   1        0.02        0.05      0.10 o
  -1  -3   1        2.29        2.59      0.18 o
   0  -3   1      835.56      900.31     11.58 o
   1  -3   1      538.02      544.92      7.10 o
   2  -3   1        0.40       -0.06      0.10 o
   3  -3   1      137.08      121.03      1.86 o
   4  -3   1       40.72       42.22      0.91 o
   5  -3   1       79.61       82.52      1.53 o
   6  -3   1        0.33        1.29      0.56 o
   7  -3   1        3.42        3.90      0.84 o
   8  -3   1        5.03        5.01      0.99 o
  -8  -2   1        7.63        9.13      1.35 o
  -7  -2   1        2.22        2.18      0.48 o
  -6  -2   1       55.26       54.25      1.52 o
  -5  -2   1       63.53       49.02      2.05 o
  -4  -2   1       58.56       53.77      1.10 o
  -3  -2   1      474.07      522.49      6.95 o
  -2  -2   1      387.06      356.50      4.77 o
  -1  -2   1     3299.47     3365.47     51.56 o
   0  -2   1        0.08        0.21      0.12 o
   1  -2   1     4258.39     4254.73     54.19 o
   2  -2   1      478.70      467.21      6.12 o
   3  -2   1        2.62        1.12      0.17 o
   4  -2   1      236.61      239.59      3.44 o
   5  -2   1        7.96        6.15      0.41 o
   6  -2   1        0.28        0.41      0.35 o
   7  -2   1        7.23        7.40      0.97 o
   8  -2   1        0.01        0.14      0.58 o
  -8  -1   1       54.01       47.97      2.93 o
  -7  -1   1       28.05       28.85      1.12 o
  -6  -1   1      255.59      229.71      4.17 o
  -5  -1   1       41.57       40.94      0.99 o
  -4  -1   1      757.89      823.13     10.84 o
  -3  -1   1      125.71      148.50      2.21 o
  -2  -1   1      113.82      110.67      2.89 o
  -1  -1   1     5330.37     5243.81    158.87 o
   0  -1   1     2026.81     2040.56     26.12 o
   1  -1   1     4726.43     4480.89    131.61 o
   2  -1   1     1950.39     2226.24     28.29 o
   3  -1   1      176.66      179.62      3.33 o
   4  -1   1      448.25      488.89      7.49 o
   5  -1   1       28.27       30.88      0.92 o
   6  -1   1        2.52        1.47      0.46 o
   7  -1   1        0.59        0.38      0.41 o
   8  -1   1        0.03        0.72      0.68 o
  -8   0   1       67.83       64.97      3.42 o
  -7   0   1        0.36        1.05      0.38 o
  -6   0   1     1460.70     1480.33     25.25 o
  -5   0   1        4.29        5.43      0.50 o
  -4   0   1     7120.58     7549.87    150.66 o
  -3   0   1      165.06      152.45      8.09 o
  -2   0   1    14545.85    13406.73    490.99 o
  -1   0   1     1341.58     1436.25     20.92 o
   1   0   1      958.95      999.78     14.58 o
   2   0   1     2352.01     2537.36     59.69 o
   3   0   1       33.06       26.71      0.69 o
   4   0   1      169.37      191.53      3.22 o
   5   0   1        1.20        1.72      0.30 o
   6   0   1        8.87        7.73      1.58 o
   7   0   1        0.57        0.31      0.44 o
   8   0   1        0.00        0.63      0.56 o
  -8   1   1        3.28        3.84      0.90 o
  -7   1   1       19.35       18.02      2.00 o
  -6   1   1       46.66       32.48      2.45 o
  -5   1   1      229.04      254.79      4.33 o
  -4   1   1     3045.56     3251.84     47.22 o
  -3   1   1      455.13      543.37      7.22 o
  -2   1   1    10999.39    10106.65    414.82 o
  -1   1   1     2901.08     2700.42     78.10 o
   0   1   1     2982.26     2812.31     41.39 o
   1   1   1       15.50       15.35      0.32 o
   2   1   1      173.97      146.51      2.32 o
   3   1   1       14.39       12.09      0.39 o
   4   1   1       42.15       37.15      0.84 o
   5   1   1       10.05        9.12      0.45 o
   6   1   1        1.85        1.37      0.39 o
   7   1   1        1.14        1.23      0.52 o
   8   1   1        1.26        0.85      0.53 o
  -8   2   1        1.25        0.46      0.62 o
  -7   2   1        1.54        0.97      0.62 o
  -6   2   1        4.99        5.48      0.49 o
  -5   2   1       46.06       41.90      1.10 o
  -4   2   1        8.55        9.98      0.75 o
  -3   2   1        6.23        6.24      0.35 o
  -2   2   1      876.36      941.91     12.14 o
  -1   2   1       21.95       20.64      0.61 o
   0   2   1     2118.22     2254.11     28.62 o
   1   2   1      833.39      888.95     13.27 o
   2   2   1      631.57      656.46      8.57 o
   3   2   1      100.37      105.66      2.06 o
   4   2   1       89.03       95.71      1.61 o
   5   2   1        3.03        3.31      0.54 o
   6   2   1       31.53       35.17      3.54 o
   7   2   1        0.30        0.50      0.46 o
   8   2   1        6.36        6.87      0.82 o
  -8   3   1        0.54        0.99      0.72 o
  -7   3   1       11.79       12.51      1.23 o
  -6   3   1        5.07        5.56      0.63 o
  -5   3   1       15.55       13.07      1.08 o
  -4   3   1      120.07      111.16      1.84 o
  -3   3   1      361.36      350.24      4.79 o
  -2   3   1      186.03      194.36      6.02 o
  -1   3   1     1654.62     1651.90     21.13 o
   0   3   1      631.59      600.53     11.71 o
   1   3   1      496.84      505.75      6.66 o
   2   3   1       50.87       43.40      1.05 o
   3   3   1      258.12      292.70      4.87 o
   4   3   1        4.69        4.46      0.47 o
   5   3   1        0.23        0.42      0.34 o
   6   3   1        9.49        8.38      0.83 o
   7   3   1        5.18        3.42      0.67 o
  -8   4   1        0.25        0.66      0.74 o
  -7   4   1        0.20       -0.34      0.58 o
  -6   4   1        0.93        1.00      0.36 o
  -5   4   1        8.81       10.96      0.74 o
  -4   4   1       13.32       14.96      0.69 o
  -3   4   1      297.62      295.20      4.89 o
  -2   4   1      112.34       87.22      1.79 o
  -1   4   1      568.25      570.05      7.49 o
   0   4   1      494.98      502.24      6.65 o
   1   4   1      406.74      434.52      5.80 o
   2   4   1        2.32        0.76      0.45 o
   3   4   1        0.28        0.12      0.27 o
   4   4   1        7.31        7.25      0.60 o
   5   4   1       15.01       16.84      0.86 o
   6   4   1        0.14       -0.21      0.89 o
   7   4   1        0.78        0.92      0.50 o
  -8   5   1        0.45        0.26      0.78 o
  -7   5   1        1.94        3.00      0.89 o
  -6   5   1        1.06        1.41      0.38 o
  -5   5   1       55.43       54.85      1.52 o
  -4   5   1        1.73        1.42      0.36 o
  -3   5   1      421.22      404.68      6.59 o
  -2   5   1        5.36       11.79      0.65 o
  -1   5   1       32.45       32.99      0.71 o
   0   5   1      690.64      705.10      9.23 o
   1   5   1        0.04        0.28      0.13 o
   2   5   1       46.96       44.01      1.20 o
   3   5   1       18.70       19.16      0.84 o
   4   5   1       24.10       22.93      1.34 o
   5   5   1        0.35        0.41      0.39 o
   6   5   1        4.46        4.41      0.61 o
   7   5   1        0.11        0.15      0.50 o
  -7   6   1        1.61        1.61      0.88 o
  -6   6   1       25.83       24.93      1.37 o
  -5   6   1        9.40        8.09      0.62 o
  -4   6   1       26.25       24.43      0.97 o
  -3   6   1       61.20       47.15      2.80 o
  -2   6   1        1.30        3.27      0.74 o
  -1   6   1        1.40        1.13      0.27 o
   0   6   1      242.57      249.99      3.56 o
   1   6   1       85.43       66.04      1.56 o
   2   6   1        1.09        0.35      0.49 o
   3   6   1       12.64       10.14      0.71 o
   4   6   1        1.89        0.56      0.41 o
   5   6   1        0.29        0.11      0.40 o
   6   6   1        3.69        4.22      1.22 o
  -7   7   1       20.58       26.54      1.61 o
  -6   7   1        9.28        8.99      1.02 o
  -5   7   1        0.04        0.32      0.46 o
  -4   7   1       71.49       76.51      1.89 o
  -3   7   1      174.00      162.59      3.14 o
  -2   7   1      416.90      436.65      9.19 o
  -1   7   1      175.16      176.37      4.46 o
   0   7   1      148.80      146.71      3.60 o
   1   7   1      189.35      178.20      3.30 o
   2   7   1       61.06       60.00      2.00 o
   3   7   1       31.13       31.68      1.21 o
   4   7   1        0.01       -0.10      0.44 o
   5   7   1        2.44        3.18      0.62 o
  -6   8   1       35.37       37.74      4.39 o
  -5   8   1      132.65      136.38      3.00 o
  -4   8   1        2.74        4.35      0.58 o
  -3   8   1       69.59       63.87      2.27 o
  -2   8   1       39.40       31.42      1.75 o
  -1   8   1       10.05        6.18      0.95 o
   0   8   1       64.63       62.83      2.37 o
   1   8   1       16.86       15.17      1.07 o
   2   8   1        8.62        6.85      0.62 o
   3   8   1       10.39        9.11      1.17 o
   4   8   1        0.61        1.81      0.47 o
   5   8   1        1.87        2.27      0.60 o
  -5   9   1       51.42       59.22      1.80 o
  -4   9   1        2.94        4.32      0.73 o
  -3   9   1       40.47       39.61      1.34 o
  -2   9   1        1.45        1.21      0.55 o
  -1   9   1        3.22        1.41      0.61 o
   0   9   1        0.12       -0.46      0.47 o
   1   9   1        0.91        0.35      0.54 o
   2   9   1        5.91        7.26      1.03 o
   3   9   1       11.51       12.09      1.10 o
   4   9   1        0.64        2.20      0.51 o
  -4  10   1        2.61        2.64      0.50 o
  -3  10   1        0.49        1.12      0.59 o
  -2  10   1        1.19        2.06      0.69 o
  -1  10   1       11.35       11.51      1.10 o
   0  10   1        2.41        3.93      0.90 o
   1  10   1        5.06        4.69      1.44 o
   2  10   1        1.19        0.69      0.60 o
  -2 -10   2        0.28        0.62      0.65 o
  -1 -10   2        6.37        8.07      1.21 o
   0 -10   2        6.07        4.52      0.83 o
   1 -10   2        0.42       -0.34      0.52 o
   2 -10   2        0.03        0.99      0.59 o
   3 -10   2        0.02       -0.30      0.52 o
   4 -10   2        1.21        2.31      0.61 o
  -4  -9   2        0.54        1.21      0.49 o
  -3  -9   2        4.43        5.49      0.65 o
  -2  -9   2        0.56        1.14      0.62 o
  -1  -9   2        6.62        8.38      0.98 o
   0  -9   2       26.89       30.10      1.52 o
   1  -9   2        5.34       11.59      1.00 o
   2  -9   2        8.31       10.28      0.95 o
   3  -9   2        0.00       -0.24      0.33 o
   4  -9   2        0.71        1.19      0.54 o
   5  -9   2        0.45        1.73      0.51 o
  -5  -8   2       58.29       71.44      2.53 o
  -4  -8   2       22.51       25.77      1.21 o
  -3  -8   2        8.04       10.02      0.81 o
  -2  -8   2       11.86       10.64      0.90 o
  -1  -8   2        8.87        7.60      0.89 o
   0  -8   2      239.57      264.62      5.89 o
   1  -8   2       30.36       28.26      2.68 o
   2  -8   2      131.99      141.21      2.86 o
   3  -8   2        2.35        1.08      0.61 o
   4  -8   2       19.73       19.77      1.22 o
   5  -8   2        0.50       -0.60      0.60 o
   6  -8   2        0.31        0.77      0.84 o
  -6  -7   2       49.81       50.44      2.73 o
  -5  -7   2       73.26       73.18      2.50 o
  -4  -7   2      153.54      171.95      4.63 o
  -3  -7   2      261.38      275.13      4.93 o
  -2  -7   2      155.58      161.82      3.14 o
  -1  -7   2      142.50      138.01      2.73 o
   0  -7   2        3.82        4.43      0.79 o
   1  -7   2       79.48       66.49      1.74 o
   2  -7   2       21.74       18.56      1.52 o
   3  -7   2       10.04        4.95      0.53 o
   4  -7   2        3.24        1.02      0.49 o
   5  -7   2       22.21       22.78      1.34 o
   6  -7   2        0.02       -0.09      0.72 o
   7  -7   2        1.90        3.07      1.71 o
  -6  -6   2        4.66        4.04      0.73 o
  -5  -6   2        5.61        5.53      0.62 o
  -4  -6   2       53.73       50.76      1.47 o
  -3  -6   2       29.55       30.60      1.07 o
  -2  -6   2       99.45      100.08      4.86 o
  -1  -6   2      151.84      157.62      3.89 o
   0  -6   2        7.79        4.88      0.33 o
   1  -6   2      163.77      195.40      2.90 o
   2  -6   2        9.14        9.33      0.56 o
   3  -6   2      356.19      405.37      6.62 o
   4  -6   2       35.61       28.44      1.32 o
   5  -6   2       11.16       12.12      0.98 o
   6  -6   2       13.50       17.81      1.24 o
   7  -6   2        3.33        3.94      1.11 o
  -7  -5   2        0.07       -0.02      0.50 o
  -6  -5   2        0.03        0.30      0.44 o
  -5  -5   2        6.65        8.24      0.64 o
  -4  -5   2        0.07        0.04      0.30 o
  -3  -5   2       40.65       38.97      2.11 o
  -2  -5   2        0.04        1.63      0.33 o
  -1  -5   2        9.88        9.12      0.37 o
   0  -5   2      148.79      141.61      2.15 o
   1  -5   2        0.65        0.27      0.15 o
   2  -5   2       30.73       21.25      0.57 o
   3  -5   2      116.07       98.27      7.42 o
   4  -5   2       88.54       75.48      2.14 o
   5  -5   2      111.53      114.40      3.11 o
   6  -5   2        2.19        4.84      1.26 o
   7  -5   2       35.68       30.24      1.69 o
  -7  -4   2        0.12       -0.41      0.46 o
  -6  -4   2        7.69        6.97      0.63 o
  -5  -4   2        3.29        2.83      0.55 o
  -4  -4   2       88.95       87.02      2.36 o
  -3  -4   2      115.79      102.45      2.57 o
  -2  -4   2      283.73      322.56      5.08 o
  -1  -4   2       15.90        6.81      0.30 o
   0  -4   2      123.35      114.54      1.74 o
   1  -4   2      761.70      854.22     11.08 o
   2  -4   2       56.11       46.10      0.88 o
   3  -4   2        5.04        2.06      0.24 o
   4  -4   2      169.30      161.48      3.07 o
   5  -4   2        0.06        0.29      0.39 o
   6  -4   2       13.34       10.38      1.32 o
   7  -4   2       53.06       46.48      2.47 o
   8  -4   2        6.38        6.27      1.13 o
  -8  -3   2        0.56        0.22      0.72 o
  -7  -3   2        0.40        0.73      0.54 o
  -6  -3   2        6.26        6.38      0.62 o
  -5  -3   2        1.21        2.08      0.42 o
  -4  -3   2        0.05        0.10      0.28 o
  -3  -3   2       88.86       71.30      2.53 o
  -2  -3   2        1.53        3.61      0.24 o
  -1  -3   2       93.47       85.07      1.66 o
   0  -3   2      542.35      537.92      7.02 o
   1  -3   2       10.83        7.93      0.35 o
   2  -3   2      278.51      304.20      4.43 o
   3  -3   2      847.47      876.70     11.42 o
   4  -3   2       29.73       35.21      0.81 o
   5  -3   2       33.43       27.80      1.37 o
   6  -3   2       37.40       34.34      1.87 o
   7  -3   2        1.62        0.90      0.60 o
   8  -3   2        0.61        1.05      0.68 o
  -8  -2   2        0.52        0.54      0.68 o
  -7  -2   2        0.06        0.38      0.70 o
  -6  -2   2        0.00        0.28      0.33 o
  -5  -2   2       34.54       41.45      1.22 o
  -4  -2   2      151.17      132.79      2.53 o
  -3  -2   2      260.05      252.81      4.36 o
  -2  -2   2      610.41      624.01      8.13 o
  -1  -2   2      106.64       98.75      1.44 o
   0  -2   2      230.65      237.45      3.17 o
   1  -2   2     1036.43      972.23     12.44 o
   2  -2   2       94.76       85.71      1.62 o
   3  -2   2       42.63       35.26      0.72 o
   4  -2   2       50.26       51.38      1.01 o
   5  -2   2        3.45        2.56      0.29 o
   6  -2   2        0.00        0.24      0.33 o
   7  -2   2        1.63        1.81      0.64 o
  -8  -1   2        9.14        9.95      1.37 o
  -7  -1   2       14.71       17.93      1.17 o
  -6  -1   2        3.94        3.58      0.52 o
  -5  -1   2      100.86      115.23      1.98 o
  -4  -1   2      691.56      742.98      9.84 o
  -3  -1   2      262.30      239.55      3.38 o
  -2  -1   2     1673.82     1814.47     23.10 o
  -1  -1   2      608.67      592.88      8.56 o
   0  -1   2      413.29      412.52      5.36 o
   1  -1   2      617.12      689.54      8.89 o
   2  -1   2      333.30      338.34      4.50 o
   3  -1   2      111.89       82.51      1.50 o
   4  -1   2       34.25       39.60      0.97 o
   5  -1   2        0.54       -0.04      0.19 o
   6  -1   2        0.06        0.02      0.31 o
   7  -1   2        0.56        0.51      0.74 o
   8  -1   2        0.12        0.74      0.70 o
  -8   0   2      138.28      139.42      5.08 o
  -7   0   2        5.96        7.06      0.66 o
  -6   0   2       52.37       43.84      2.42 o
  -5   0   2        8.63        9.39      0.60 o
  -4   0   2      149.44      170.17      3.02 o
  -3   0   2      156.13      124.69      2.22 o
  -2   0   2     2963.15     3215.33     83.42 o
  -1   0   2     1204.74     1231.42     22.81 o
   0   0   2       79.94       77.93      2.15 o
   1   0   2     1644.25     1621.03     26.83 o
   2   0   2      152.08      154.98      2.46 o
   3   0   2      365.34      318.55      6.80 o
   4   0   2        1.07       -0.08      0.18 o
   5   0   2       63.30       62.82      2.40 o
   6   0   2       10.39        9.39      0.68 o
   7   0   2       17.16       17.55      1.40 o
   8   0   2        0.15       -0.05      0.85 o
  -7   1   2       22.65       22.76      1.72 o
  -6   1   2      647.32      643.80     10.11 o
  -5   1   2        7.57       10.58      0.90 o
  -4   1   2      164.25      189.79      3.28 o
  -3   1   2        0.32        0.11      0.17 o
  -2   1   2      398.05      380.52      5.85 o
  -1   1   2      725.59      665.80     18.23 o
   0   1   2     2475.16     2335.21     29.92 o
   1   1   2        1.58        1.85      0.20 o
   2   1   2     1868.95     1939.91     24.69 o
   3   1   2       88.55       78.64      1.30 o
   4   1   2      714.72      777.63     10.24 o
   5   1   2       12.98       14.01      0.53 o
   6   1   2       10.52        9.75      0.82 o
   7   1   2        0.34        0.34      0.47 o
   8   1   2        0.27        0.52      0.96 o
  -8   2   2        5.45        4.68      0.97 o
  -7   2   2        0.43        0.52      0.43 o
  -6   2   2       29.73       30.74      1.26 o
  -5   2   2       19.64       17.82      0.78 o
  -4   2   2      488.60      526.42      7.10 o
  -3   2   2       56.09       61.59      1.31 o
  -2   2   2      843.58      850.01     11.00 o
  -1   2   2      556.78      540.76      7.09 o
   0   2   2     5557.48     5269.19     76.88 o
   1   2   2       35.29       49.01      0.81 o
   2   2   2      214.36      170.26      2.41 o
   3   2   2       29.70       26.90      0.62 o
   4   2   2       30.45       25.54      0.73 o
   5   2   2        8.24        7.43      0.57 o
   6   2   2       10.83        9.88      0.85 o
   7   2   2        0.08        0.42      0.45 o
   8   2   2        0.10        0.78      0.48 o
  -8   3   2        1.09        1.23      0.74 o
  -7   3   2        0.21        0.07      0.68 o
  -6   3   2       17.30       18.32      0.83 o
  -5   3   2       24.29       19.33      1.02 o
  -4   3   2       49.92       55.91      1.36 o
  -3   3   2      284.23      319.73      6.02 o
  -2   3   2       46.64       44.24      1.03 o
  -1   3   2      718.87      728.76      9.46 o
   0   3   2     1003.78     1043.79     13.41 o
   1   3   2      972.36     1096.96     14.73 o
   2   3   2      673.35      819.39     12.47 o
   3   3   2      332.24      311.37      5.14 o
   4   3   2      461.67      464.84      7.52 o
   5   3   2       52.30       48.00      1.39 o
   6   3   2       61.47       57.50      3.28 o
   7   3   2        3.43        3.48      0.65 o
  -8   4   2        0.12        0.92      0.78 o
  -7   4   2        1.44        1.17      0.86 o
  -6   4   2        1.05        1.15      0.40 o
  -5   4   2       13.50       13.28      1.29 o
  -4   4   2       64.44       69.68      1.63 o
  -3   4   2       74.07       65.00      1.48 o
  -2   4   2       95.03      107.27      2.16 o
  -1   4   2     1570.37     1776.93     26.33 o
   0   4   2       11.58       14.71      0.47 o
   1   4   2      617.08      693.20      9.09 o
   2   4   2        6.27        7.32      0.53 o
   3   4   2        0.64        0.76      0.31 o
   4   4   2      171.65      199.50      3.70 o
   5   4   2       12.43       11.63      0.84 o
   6   4   2      106.06      104.60      4.81 o
   7   4   2        2.60        2.78      0.68 o
  -8   5   2        0.20        0.08      0.68 o
  -7   5   2        2.39        1.85      0.97 o
  -6   5   2        4.23        5.14      0.57 o
  -5   5   2        0.78        1.23      0.39 o
  -4   5   2       55.51       57.82      1.50 o
  -3   5   2      173.43      163.68      3.05 o
  -2   5   2       19.73       13.81      0.62 o
  -1   5   2      238.83      271.29      3.80 o
   0   5   2      168.91      212.04      3.07 o
   1   5   2      104.05      128.86      2.57 o
   2   5   2       65.60       61.64      1.49 o
   3   5   2        7.43        9.28      0.70 o
   4   5   2        0.02        0.31      0.36 o
   5   5   2        0.00       -0.20      0.33 o
   6   5   2        7.54        8.13      0.74 o
   7   5   2        0.28        0.67      0.46 o
  -7   6   2        1.70        2.01      0.92 o
  -6   6   2       12.57       14.36      0.86 o
  -5   6   2        0.90        1.03      0.38 o
  -4   6   2        2.31        0.87      0.37 o
  -3   6   2        0.78        0.50      0.32 o
  -2   6   2        6.26       15.26      1.01 o
  -1   6   2      119.74       98.59      4.75 o
   0   6   2        0.00        0.40      0.39 o
   1   6   2        0.37        0.22      0.36 o
   2   6   2       45.14       34.16      1.10 o
   3   6   2        0.56        1.03      0.39 o
   4   6   2        6.73        5.68      0.60 o
   5   6   2        0.05        0.34      0.40 o
   6   6   2        0.20        0.47      0.45 o
  -7   7   2       14.29       17.45      2.31 o
  -6   7   2       59.17       61.43      2.71 o
  -5   7   2       74.53       82.58      2.56 o
  -4   7   2       92.31       84.51      3.21 o
  -3   7   2       95.89       81.53      1.97 o
  -2   7   2       19.75       14.12      0.92 o
  -1   7   2       68.08       60.04      1.47 o
   0   7   2        4.57        3.49      0.61 o
   1   7   2       22.11       16.35      0.78 o
   2   7   2       21.80       26.41      1.04 o
   3   7   2       20.92       20.32      0.97 o
   4   7   2       19.73       22.00      1.05 o
   5   7   2        0.30        1.27      0.51 o
  -6   8   2       10.85       12.07      1.56 o
  -5   8   2       24.94       26.02      1.12 o
  -4   8   2       19.99       17.54      0.90 o
  -3   8   2       21.68       24.84      1.01 o
  -2   8   2        7.91       10.49      0.66 o
  -1   8   2        2.42        2.93      0.63 o
   0   8   2       76.72       78.30      2.43 o
   1   8   2        7.64        5.03      0.72 o
   2   8   2       22.43       23.91      0.99 o
   3   8   2        8.02        9.12      0.78 o
   4   8   2        2.06        1.52      0.54 o
   5   8   2        0.11        1.08      0.71 o
  -5   9   2        7.14        6.95      0.71 o
  -4   9   2        0.22        0.61      0.38 o
  -3   9   2        2.64        3.01      0.79 o
  -2   9   2        0.27       -0.34      0.45 o
  -1   9   2       20.64       16.98      1.16 o
   0   9   2        0.45        1.16      1.92 o
   1   9   2       12.23       14.36      1.12 o
   2   9   2        1.99        0.89      0.60 o
   3   9   2        0.53       -0.53      0.53 o
   4   9   2        0.06        0.62      0.54 o
  -4  10   2        1.08        1.11      0.43 o
  -3  10   2        4.59        4.28      1.12 o
  -2  10   2        0.91        1.04      0.82 o
  -1  10   2       13.37       13.63      1.17 o
   0  10   2        0.66        1.51      1.20 o
   1  10   2        9.72        8.25      0.96 o
   2  10   2        1.88        1.45      0.64 o
  -2 -10   3        1.60        2.26      0.86 o
  -1 -10   3        3.07        3.28      0.77 o
   0 -10   3        1.48        4.11      1.79 o
   1 -10   3       19.35       22.55      1.41 o
   2 -10   3        0.12        0.54      0.58 o
   3 -10   3       11.01       11.22      1.67 o
   4 -10   3        0.79        3.22      0.68 o
  -4  -9   3        0.00       -0.12      0.39 o
  -3  -9   3        0.61        0.26      0.44 o
  -2  -9   3        0.02       -0.41      0.47 o
  -1  -9   3        2.16        2.43      0.69 o
   0  -9   3        1.78        1.69      0.63 o
   1  -9   3        2.92        6.86      0.91 o
   2  -9   3        5.36        5.12      0.53 o
   3  -9   3        5.22        6.58      1.03 o
   4  -9   3        1.29        2.09      0.62 o
   5  -9   3        0.52        0.92      1.00 o
  -5  -8   3        0.32        0.45      0.49 o
  -4  -8   3       20.57       23.65      1.79 o
  -3  -8   3        3.40        2.53      0.51 o
  -2  -8   3       46.92       52.55      1.57 o
  -1  -8   3        6.26        6.32      0.62 o
   0  -8   3       25.92       26.34      1.36 o
   1  -8   3        0.02        1.22      0.40 o
   2  -8   3       27.15       29.75      1.20 o
   3  -8   3       12.62       14.46      0.78 o
   4  -8   3        0.65        0.27      0.84 o
   5  -8   3        0.34        0.46      0.48 o
   6  -8   3        0.20        0.54      0.45 o
  -5  -7   3       20.93       22.91      1.42 o
  -4  -7   3       10.41        9.30      0.77 o
  -3  -7   3       32.60       28.40      2.17 o
  -2  -7   3        4.41        4.04      0.53 o
  -1  -7   3       92.79       78.50      1.83 o
   0  -7   3        3.05        4.82      0.47 o
   1  -7   3       65.20       69.39      1.64 o
   2  -7   3      127.29      133.68      3.08 o
   3  -7   3      158.52      154.67      3.03 o
   4  -7   3        1.07        0.08      0.48 o
   5  -7   3       14.22       12.75      1.25 o
   6  -7   3        3.73        3.65      0.83 o
  -6  -6   3       15.71       16.25      1.17 o
  -5  -6   3       12.28       12.78      1.00 o
  -4  -6   3        3.41        5.63      0.60 o
  -3  -6   3       47.02       59.81      1.56 o
  -2  -6   3       46.49       42.03      1.62 o
  -1  -6   3      125.39      146.63      2.76 o
   0  -6   3      128.08      118.72      1.94 o
   1  -6   3      149.04      166.53      2.55 o
   2  -6   3       62.48       61.69      1.47 o
   3  -6   3       38.37       27.46      0.95 o
   4  -6   3       66.00       74.62      4.52 o
   5  -6   3        1.18        0.42      0.63 o
   6  -6   3        1.99        1.70      0.61 o
   7  -6   3        1.67        1.54      0.85 o
  -7  -5   3        1.01        1.73      0.62 o
  -6  -5   3        3.07        2.62      0.62 o
  -5  -5   3        3.68        4.71      1.06 o
  -4  -5   3       25.99       21.53      1.69 o
  -3  -5   3       22.98       26.52      0.95 o
  -2  -5   3       87.09       70.71      1.58 o
  -1  -5   3        0.56        1.22      0.21 o
   0  -5   3      366.62      376.20      5.14 o
   1  -5   3       89.87       89.58      1.50 o
   2  -5   3        0.04        0.19      0.17 o
   3  -5   3      453.11      434.91     19.72 o
   4  -5   3        0.40       -0.09      0.24 o
   5  -5   3       36.15       38.29      1.61 o
   6  -5   3        0.57        0.02      0.66 o
   7  -5   3        0.19       -0.04      0.68 o
  -7  -4   3        1.50        1.30      0.54 o
  -6  -4   3        1.32        1.87      0.55 o
  -5  -4   3        8.79        9.79      0.64 o
  -4  -4   3       73.52       75.18      1.73 o
  -3  -4   3        7.41        8.29      0.56 o
  -2  -4   3      253.14      238.75      3.39 o
  -1  -4   3        0.12        0.30      0.25 o
   0  -4   3      211.18      202.48      2.88 o
   1  -4   3     1401.01     1695.84     21.70 o
   2  -4   3       31.42       37.26      0.79 o
   3  -4   3     1343.16     1524.42     19.63 o
   4  -4   3       66.63       74.88      1.39 o
   5  -4   3      506.95      504.46     11.77 o
   6  -4   3        5.44        5.21      0.72 o
   7  -4   3       50.01       48.97      2.59 o
   8  -4   3        0.01       -0.22      0.66 o
  -7  -3   3        0.00       -0.07      0.44 o
  -6  -3   3        0.69        2.16      0.66 o
  -5  -3   3       13.57       11.65      1.06 o
  -4  -3   3        2.46        1.26      0.30 o
  -3  -3   3      558.98      597.63      7.94 o
  -2  -3   3      156.45      183.78      2.63 o
  -1  -3   3      590.49      612.83      8.00 o
   0  -3   3     1573.74     1621.56     20.69 o
   1  -3   3      830.76      878.49     11.33 o
   2  -3   3        5.43        6.74      0.59 o
   3  -3   3       77.52       97.27      1.62 o
   4  -3   3      151.17      143.75      2.25 o
   5  -3   3       95.80      100.47      4.27 o
   6  -3   3      153.84      159.29      5.28 o
   7  -3   3       36.75       36.61      2.09 o
   8  -3   3       17.53       18.11      1.59 o
  -8  -2   3        0.00       -0.41      1.26 o
  -7  -2   3        0.20       -0.08      0.75 o
  -6  -2   3        0.05       -0.08      0.38 o
  -5  -2   3        9.35        9.83      0.58 o
  -4  -2   3       12.06       10.72      0.57 o
  -3  -2   3        0.85        0.18      0.16 o
  -2  -2   3       35.05       31.53      0.64 o
  -1  -2   3       51.66       46.89      0.80 o
   0  -2   3        9.41       14.64      0.42 o
   1  -2   3      686.02      709.01     10.65 o
   2  -2   3      163.54      148.59      2.13 o
   3  -2   3        4.11        7.76      0.37 o
   4  -2   3        0.12        0.44      0.18 o
   5  -2   3        2.90        2.58      0.43 o
   6  -2   3        3.27        3.16      0.51 o
   7  -2   3        0.67       -0.18      0.50 o
  -8  -1   3       17.27       15.74      1.63 o
  -7  -1   3        0.00       -0.29      0.60 o
  -6  -1   3       35.76       30.15      1.04 o
  -5  -1   3        0.01        0.21      0.19 o
  -4  -1   3        3.38        2.01      0.24 o
  -3  -1   3       65.74       49.04      0.92 o
  -2  -1   3       12.61       12.43      0.34 o
  -1  -1   3      587.41      595.31     10.15 o
   0  -1   3       36.36       44.77      0.72 o
   1  -1   3      186.90      202.70      3.23 o
   2  -1   3      244.24      240.48      3.28 o
   3  -1   3      394.54      432.55      6.53 o
   4  -1   3        1.41        1.42      0.23 o
   5  -1   3        0.57        0.12      0.26 o
   6  -1   3       11.93       16.25      1.74 o
   7  -1   3        0.00        0.38      0.38 o
   8  -1   3        0.14        0.97      0.76 o
  -8   0   3       23.68       21.19      1.67 o
  -7   0   3        0.00       -0.09      0.38 o
  -6   0   3      102.28      101.16      1.86 o
  -5   0   3       23.33       29.84      0.94 o
  -4   0   3       66.60       89.39      4.15 o
  -3   0   3      201.17      175.11      2.93 o
  -2   0   3      309.74      288.13      4.45 o
  -1   0   3     3470.94     3426.68     69.11 o
   0   0   3      458.08      418.03      6.83 o
   1   0   3     3005.66     2917.80     43.96 o
   2   0   3       36.45       38.02      1.29 o
   3   0   3      173.75      222.86      3.56 o
   4   0   3       66.31       54.73      1.19 o
   5   0   3        1.73        1.61      0.35 o
   6   0   3        7.15        7.54      0.54 o
   7   0   3        5.79        6.04      0.76 o
   8   0   3        0.17        0.37      0.48 o
  -7   1   3       10.65       10.61      0.70 o
  -6   1   3       24.96       26.74      1.07 o
  -5   1   3        4.84        3.02      0.97 o
  -4   1   3      160.56      170.78      2.97 o
  -3   1   3       11.04        7.36      0.34 o
  -2   1   3     2857.49     3019.25     79.00 o
  -1   1   3     4088.67     3913.06     50.04 o
   0   1   3     1582.22     1656.45     21.09 o
   1   1   3     2152.70     2166.15     27.64 o
   2   1   3        2.15        2.15      0.27 o
   3   1   3      485.56      535.88      7.10 o
   4   1   3      175.05      152.36      2.35 o
   5   1   3       25.21       20.98      0.64 o
   6   1   3        0.16        0.07      0.37 o
   7   1   3        0.99        0.25      0.46 o
   8   1   3        0.00        0.44      0.55 o
  -8   2   3       12.26       14.58      1.59 o
  -7   2   3        4.14        4.72      0.86 o
  -6   2   3       26.73       32.96      1.85 o
  -5   2   3       12.21       13.81      0.67 o
  -4   2   3       34.35       39.99      0.87 o
  -3   2   3       22.75       21.45      0.53 o
  -2   2   3      286.89      276.87      6.50 o
  -1   2   3        6.29        2.90      0.30 o
   0   2   3     4497.61     4311.06     55.08 o
   1   2   3       63.99       64.42      1.03 o
   2   2   3      234.37      252.84      3.47 o
   3   2   3      235.04      252.82      3.69 o
   4   2   3        2.29        0.91      0.20 o
   5   2   3        0.07        0.23      0.30 o
   6   2   3        9.15        7.81      0.79 o
   7   2   3        1.82        0.48      0.61 o
   8   2   3        0.08       -0.37      0.37 o
  -8   3   3        0.07        2.09      0.95 o
  -7   3   3        1.12        1.27      0.49 o
  -6   3   3        2.10        3.25      0.48 o
  -5   3   3        1.72        3.80      0.43 o
  -4   3   3      248.03      262.62      3.76 o
  -3   3   3      451.94      439.92      5.92 o
  -2   3   3      510.39      563.30      8.65 o
  -1   3   3     1630.26     1810.87     23.11 o
   0   3   3       20.99       26.30      0.57 o
   1   3   3      739.60      841.64     10.91 o
   2   3   3      234.23      255.14      3.55 o
   3   3   3       83.52       79.39      1.71 o
   4   3   3        3.04        2.01      0.38 o
   5   3   3        0.13        0.10      0.30 o
   6   3   3        6.41        5.20      0.75 o
   7   3   3        0.86        0.28      0.49 o
  -8   4   3        3.17        1.81      0.90 o
  -7   4   3        3.44        3.28      0.53 o
  -6   4   3        0.49        0.29      0.34 o
  -5   4   3        4.56        4.65      0.50 o
  -4   4   3       38.04       29.48      1.08 o
  -3   4   3       94.98       95.90      1.97 o
  -2   4   3      619.12      700.32     10.73 o
  -1   4   3       19.44       16.80      0.55 o
   0   4   3     4446.32     5147.01     65.32 o
   1   4   3       89.34       83.69      1.39 o
   2   4   3     2060.93     2278.32     33.89 o
   3   4   3       42.02       61.07      1.50 o
   4   4   3      354.70      362.85     13.21 o
   5   4   3        0.01       -0.07      0.36 o
   6   4   3        5.26        5.71      1.03 o
   7   4   3        0.59        0.28      0.51 o
  -7   5   3        0.56        0.39      0.54 o
  -6   5   3       38.87       35.97      1.66 o
  -5   5   3        0.25        0.13      0.46 o
  -4   5   3       42.85       55.45      2.54 o
  -3   5   3       25.32       28.63      1.37 o
  -2   5   3       89.60       86.81      2.54 o
  -1   5   3       52.18       53.07      1.01 o
   0   5   3       65.48       58.17      1.11 o
   1   5   3        0.18        0.56      0.18 o
   2   5   3      115.06      132.81      3.59 o
   3   5   3       19.02       24.21      0.95 o
   4   5   3       38.40       35.24      1.21 o
   5   5   3        1.90        1.19      0.42 o
   6   5   3        9.39       10.02      1.00 o
  -7   6   3        0.07        0.50      0.56 o
  -6   6   3        3.38        2.84      0.52 o
  -5   6   3        0.35       -0.05      0.32 o
  -4   6   3        5.51        8.90      0.66 o
  -3   6   3        0.31        0.05      0.27 o
  -2   6   3       51.03       37.82      1.13 o
  -1   6   3       22.64       20.01      0.78 o
   0   6   3        4.76        3.06      0.30 o
   1   6   3        0.61        0.66      0.31 o
   2   6   3       45.89       41.41      1.24 o
   3   6   3        0.02        0.15      0.37 o
   4   6   3        7.71        7.31      0.68 o
   5   6   3        0.57        1.32      0.48 o
   6   6   3        0.02       -0.49      0.54 o
  -7   7   3        5.04        4.73      1.03 o
  -6   7   3        0.32        1.31      0.59 o
  -5   7   3        1.52        3.05      0.53 o
  -4   7   3       18.21       18.17      0.90 o
  -3   7   3       12.78       11.15      0.71 o
  -2   7   3       54.29       68.12      2.77 o
  -1   7   3       22.15       21.69      1.99 o
   0   7   3      228.55      239.83      5.32 o
   1   7   3       21.61       19.82      0.99 o
   2   7   3        5.47        3.86      0.52 o
   3   7   3        7.90        7.57      0.68 o
   4   7   3        8.49        7.54      0.71 o
   5   7   3        0.07        0.94      0.50 o
  -6   8   3        0.36        0.74      0.85 o
  -5   8   3        0.01        0.32      0.53 o
  -4   8   3        4.65        3.19      0.54 o
  -3   8   3       40.01       36.64      1.65 o
  -2   8   3       17.09       12.10      0.73 o
  -1   8   3        2.75        3.27      0.64 o
   0   8   3        9.65        9.36      0.89 o
   1   8   3        1.07        1.93      0.59 o
   2   8   3        2.18        1.67      0.48 o
   3   8   3        0.30        0.74      0.45 o
   4   8   3        0.61        0.90      0.49 o
  -5   9   3        5.35        7.22      0.70 o
  -4   9   3        2.71        2.24      0.49 o
  -3   9   3        0.11        1.04      0.40 o
  -2   9   3        1.84        1.82      0.60 o
  -1   9   3        4.19        3.54      0.74 o
   0   9   3        0.08        0.34      0.54 o
   1   9   3       11.45        9.90      0.99 o
   2   9   3        0.58        0.41      0.61 o
   3   9   3        7.15        7.76      0.97 o
  -4  10   3        0.66       -0.20      0.37 o
  -3  10   3       20.39       22.34      1.40 o
  -2  10   3        0.39       -0.20      0.63 o
  -1  10   3        2.51        6.17      2.01 o
   0  10   3        6.43        9.53      1.06 o
   1  10   3        0.99        1.13      0.81 o
   2  10   3       10.21       13.09      1.18 o
  -2 -10   4        0.00        0.10      0.60 o
  -1 -10   4       11.04       11.36      1.27 o
   0 -10   4        0.00       -0.05      0.55 o
   1 -10   4        5.75        7.24      0.91 o
   2 -10   4        1.06        3.06      0.72 o
   3 -10   4        0.14        0.87      0.54 o
  -3  -9   4        0.02        0.35      0.48 o
  -2  -9   4        0.00        0.47      0.66 o
  -1  -9   4        2.68        2.06      0.64 o
   0  -9   4        1.35        0.29      0.64 o
   1  -9   4        3.46        6.00      2.21 o
   2  -9   4        1.56        4.11      0.50 o
   3  -9   4        1.43        0.29      0.44 o
   4  -9   4       11.35       11.09      1.26 o
   5  -9   4        1.03        2.16      0.63 o
  -5  -8   4        0.17        0.54      0.48 o
  -4  -8   4        0.15        0.12      0.72 o
  -3  -8   4        2.08        2.26      0.50 o
  -2  -8   4        0.11       -0.01      0.34 o
  -1  -8   4        3.20        4.37      0.49 o
   0  -8   4        7.65        5.86      1.68 o
   1  -8   4        0.05        1.18      0.37 o
   2  -8   4        1.57        2.10      0.42 o
   3  -8   4        0.62        1.01      0.49 o
   4  -8   4       16.74       14.50      1.09 o
   5  -8   4        3.24        4.38      0.78 o
   6  -8   4        2.08        3.03      0.60 o
  -5  -7   4        4.51        5.28      0.93 o
  -4  -7   4        0.09       -0.46      0.46 o
  -3  -7   4       68.72       67.11      1.99 o
  -2  -7   4       23.54       26.61      1.03 o
  -1  -7   4       28.90       31.70      1.07 o
   0  -7   4       30.99       33.54      0.88 o
   1  -7   4        0.54        0.19      0.28 o
   2  -7   4       20.07       17.49      0.80 o
   3  -7   4        1.51        1.60      0.38 o
   4  -7   4       54.64       56.77      2.04 o
   5  -7   4        2.08        2.10      0.61 o
   6  -7   4        0.16       -0.05      0.53 o
  -6  -6   4        0.12       -0.01      0.48 o
  -5  -6   4        2.89        2.89      0.75 o
  -4  -6   4       10.16        8.22      0.87 o
  -3  -6   4       12.83        9.27      1.22 o
  -2  -6   4       44.30       46.73      1.29 o
  -1  -6   4        8.61        8.62      0.58 o
   0  -6   4        0.26        1.52      0.26 o
   1  -6   4       75.94       60.47      1.24 o
   2  -6   4       58.37       68.90      2.45 o
   3  -6   4       31.67       36.70      1.11 o
   4  -6   4        8.24        6.34      0.72 o
   5  -6   4       21.73       22.36      1.26 o
   6  -6   4        3.38        3.16      0.84 o
   7  -6   4        0.15       -0.40      0.53 o
  -7  -5   4        0.50        0.80      0.56 o
  -6  -5   4        3.96        4.91      0.91 o
  -5  -5   4       22.00       17.79      1.10 o
  -4  -5   4        6.03        8.30      1.19 o
  -3  -5   4      363.46      358.26      5.95 o
  -2  -5   4       15.63       12.03      0.61 o
  -1  -5   4       75.23       77.69      1.38 o
   0  -5   4      233.42      263.04      3.73 o
   1  -5   4       15.49       16.22      0.52 o
   2  -5   4       85.75       88.19      1.53 o
   3  -5   4       10.39       14.96      0.54 o
   4  -5   4        0.20        0.54      0.41 o
   5  -5   4        0.50        0.17      0.42 o
   6  -5   4        0.23        0.16      0.44 o
   7  -5   4        0.44        1.37      0.82 o
  -7  -4   4        0.51        0.71      0.77 o
  -6  -4   4        0.24       -0.15      0.44 o
  -5  -4   4        2.44        2.47      0.55 o
  -4  -4   4        0.04        0.34      0.30 o
  -3  -4   4      224.29      230.70      7.60 o
  -2  -4   4       11.13       16.53      0.54 o
  -1  -4   4     4325.68     5048.05     63.89 o
   0  -4   4        6.15       10.22      0.45 o
   1  -4   4     3224.44     3945.32     50.04 o
   2  -4   4       23.34       28.24      0.68 o
   3  -4   4      368.87      420.80      6.28 o
   4  -4   4        4.71        1.53      0.33 o
   5  -4   4       11.00        8.87      0.98 o
   6  -4   4        8.62        6.09      1.01 o
   7  -4   4       14.52       16.63      1.55 o
   8  -4   4        0.65       -0.14      0.68 o
  -7  -3   4       11.82        9.01      1.39 o
  -6  -3   4       22.07       21.61      1.19 o
  -5  -3   4       32.52       26.56      1.25 o
  -4  -3   4        0.94        1.57      0.54 o
  -3  -3   4        0.10        0.15      0.19 o
  -2  -3   4      207.07      195.64      3.34 o
  -1  -3   4       76.10      100.78      1.57 o
   0  -3   4     3427.26     3840.42     48.69 o
   1  -3   4     1794.15     2098.25     26.72 o
   2  -3   4     1030.95     1140.05     14.71 o
   3  -3   4       96.37      109.18      2.22 o
   4  -3   4      111.51       92.85      1.97 o
   5  -3   4       35.13       37.60      1.35 o
   6  -3   4        1.09        0.90      0.62 o
   7  -3   4        1.61        2.49      0.78 o
   8  -3   4        3.04        3.40      0.95 o
  -8  -2   4        1.23        0.94      1.30 o
  -7  -2   4        0.24        0.42      0.44 o
  -6  -2   4        4.59        4.43      0.99 o
  -5  -2   4        0.39        0.46      0.27 o
  -4  -2   4       52.77       54.03      1.44 o
  -3  -2   4        1.29        1.04      0.19 o
  -2  -2   4       17.72        9.11      0.34 o
  -1  -2   4        0.00        0.97      0.21 o
   0  -2   4     1123.37     1137.06     14.56 o
   1  -2   4      334.15      316.94      4.24 o
   2  -2   4      406.72      467.85      6.19 o
   3  -2   4      298.53      297.92      4.11 o
   4  -2   4       73.98       83.62      2.12 o
   5  -2   4        3.61        2.88      0.51 o
   6  -2   4       16.55       17.56      2.18 o
   7  -2   4        0.66        1.19      0.58 o
  -8  -1   4        0.02       -0.28      0.91 o
  -7  -1   4        1.37        1.52      0.49 o
  -6  -1   4        0.32        1.10      0.43 o
  -5  -1   4        2.99        3.15      0.50 o
  -4  -1   4       19.18       17.31      0.86 o
  -3  -1   4      148.89      176.06      2.56 o
  -2  -1   4       59.38       42.39      0.76 o
  -1  -1   4      227.21      234.71      3.67 o
   0  -1   4     3464.85     3448.41     55.39 o
   1  -1   4      171.02      138.47      1.96 o
   2  -1   4      169.22      176.23      3.54 o
   3  -1   4      565.99      521.19      7.82 o
   4  -1   4        3.80        2.77      0.26 o
   5  -1   4        0.13        0.24      0.25 o
   6  -1   4        2.02        1.81      0.45 o
   7  -1   4        4.16        3.88      0.99 o
   8  -1   4        0.01        0.55      0.49 o
  -8   0   4        0.96        1.09      0.82 o
  -7   0   4        2.44        3.33      0.59 o
  -6   0   4       12.46       12.30      0.69 o
  -5   0   4        2.55        2.31      0.34 o
  -4   0   4       58.83       46.80      1.15 o
  -3   0   4      185.10      243.91      3.95 o
  -2   0   4      108.96      117.45      2.40 o
  -1   0   4        2.21        2.18      0.22 o
   0   0   4     1506.32     1573.22     23.29 o
   1   0   4      225.45      184.17      3.49 o
   2   0   4      111.71      125.39      5.01 o
   3   0   4      176.30      141.17      2.38 o
   4   0   4        2.74        3.55      0.33 o
   5   0   4        8.02        6.00      0.53 o
   6   0   4        2.07        0.81      0.31 o
   7   0   4        8.36        9.97      0.94 o
   8   0   4        0.44        0.96      0.51 o
  -8   1   4        0.73        0.44      0.68 o
  -7   1   4        4.62        6.98      0.80 o
  -6   1   4       44.11       40.87      1.22 o
  -5   1   4       16.68       21.13      1.55 o
  -4   1   4       40.71       59.38      1.35 o
  -3   1   4      221.55      247.49      3.49 o
  -2   1   4      751.83      763.03     11.48 o
  -1   1   4       53.41       46.81      0.78 o
   0   1   4      120.99      102.82      1.50 o
   1   1   4      595.73      572.88      8.87 o
   2   1   4      124.42      135.99      3.02 o
   3   1   4        6.13        0.46      0.16 o
   4   1   4       36.27       47.87      0.99 o
   5   1   4        0.04        0.09      0.22 o
   6   1   4        0.22        0.35      0.42 o
   7   1   4        1.04        1.00      1.18 o
   8   1   4        0.48        0.92      0.53 o
  -8   2   4        0.40        0.49      0.78 o
  -7   2   4        3.55        4.29      1.38 o
  -6   2   4       18.14       18.03      1.01 o
  -5   2   4       22.31       15.82      0.57 o
  -4   2   4      350.68      289.35      4.09 o
  -3   2   4      444.65      485.61      6.48 o
  -2   2   4      665.74      636.09      8.31 o
  -1   2   4      278.74      302.98      5.50 o
   0   2   4       53.48       57.14      0.95 o
   1   2   4      412.88      411.47      5.45 o
   2   2   4       12.21        9.78      0.36 o
   3   2   4       80.67       59.04      1.09 o
   4   2   4       25.96       12.40      0.48 o
   5   2   4        6.57        6.23      0.68 o
   6   2   4       19.16       20.02      1.35 o
   7   2   4        0.93        0.66      0.52 o
  -8   3   4        5.76        6.33      1.23 o
  -7   3   4        2.29        3.67      0.63 o
  -6   3   4       76.48       70.37      1.81 o
  -5   3   4       80.93       68.88      1.67 o
  -4   3   4      150.14      186.59      3.00 o
  -3   3   4      148.35      134.63      2.05 o
  -2   3   4       46.20       46.50      0.86 o
  -1   3   4       39.11       47.27      0.86 o
   0   3   4      155.82      166.35      2.39 o
   1   3   4       40.04       41.90      0.81 o
   2   3   4      118.70      119.63      1.85 o
   3   3   4       97.74      112.59      2.23 o
   4   3   4       15.16        9.02      0.59 o
   5   3   4       28.42       31.80      1.56 o
   6   3   4        6.60        6.20      0.81 o
   7   3   4        3.51        5.24      0.80 o
  -8   4   4        2.51        2.17      0.97 o
  -7   4   4        0.21        0.76      0.47 o
  -6   4   4       65.05       70.74      2.18 o
  -5   4   4       13.45       16.33      0.82 o
  -4   4   4      985.36     1085.13     21.68 o
  -3   4   4      195.38      214.85      3.75 o
  -2   4   4     2189.07     2627.41     38.87 o
  -1   4   4        3.90        1.76      0.21 o
   0   4   4     1330.16     1533.33     19.70 o
   1   4   4      137.48      121.84      1.91 o
   2   4   4       25.13       25.45      0.84 o
   3   4   4        6.11       12.54      0.66 o
   4   4   4       72.89       75.73      1.83 o
   5   4   4        0.51        1.26      0.40 o
   6   4   4        5.31        4.58      1.18 o
   7   4   4        0.00       -0.41      0.49 o
  -7   5   4        4.47        3.34      0.67 o
  -6   5   4        1.21        1.18      0.50 o
  -5   5   4        5.80        6.04      1.13 o
  -4   5   4       10.76        7.03      0.59 o
  -3   5   4       68.26       64.23      1.56 o
  -2   5   4      373.07      414.50      6.68 o
  -1   5   4      157.96      137.25      2.14 o
   0   5   4      176.38      196.27      2.91 o
   1   5   4       38.31       33.37      0.79 o
   2   5   4       76.07       80.76      1.81 o
   3   5   4       57.65       67.10      1.67 o
   4   5   4        0.64        0.12      0.33 o
   5   5   4        5.06        3.93      0.56 o
   6   5   4        1.58        2.51      0.69 o
  -7   6   4        1.68        2.44      0.55 o
  -6   6   4        0.51        0.64      0.42 o
  -5   6   4        0.59        1.08      0.56 o
  -4   6   4       65.76       71.46      1.81 o
  -3   6   4        0.84        0.40      0.46 o
  -2   6   4        2.31        1.52      0.35 o
  -1   6   4      365.71      347.14      5.73 o
   0   6   4       12.28        7.21      0.44 o
   1   6   4       68.91       73.63      1.71 o
   2   6   4       17.29       19.03      1.25 o
   3   6   4       10.48       10.70      0.72 o
   4   6   4        4.64        2.19      0.60 o
   5   6   4        0.11        1.17      0.48 o
   6   6   4        1.02        2.11      0.72 o
  -7   7   4        2.39        4.20      1.29 o
  -6   7   4       11.12       14.71      0.93 o
  -5   7   4        0.17        0.05      0.35 o
  -4   7   4        3.24        4.00      0.55 o
  -3   7   4       33.12       29.69      1.09 o
  -2   7   4        0.22        0.12      0.33 o
  -1   7   4        7.93        7.23      1.27 o
   0   7   4        0.89        1.09      0.51 o
   1   7   4        5.24        6.89      0.58 o
   2   7   4       21.22       16.89      0.87 o
   3   7   4        5.67        5.15      0.60 o
   4   7   4        2.27        3.61      0.60 o
   5   7   4        4.41        5.66      0.70 o
  -6   8   4        0.01        0.75      0.49 o
  -5   8   4        0.91        0.68      0.73 o
  -4   8   4        5.94        5.53      0.65 o
  -3   8   4        7.42        8.85      0.72 o
  -2   8   4        2.69        4.62      0.54 o
  -1   8   4        1.98        0.36      0.45 o
   0   8   4       21.89       21.74      1.21 o
   1   8   4        3.31        2.56      0.63 o
   2   8   4        0.43        0.04      0.53 o
   3   8   4        2.52        2.31      0.55 o
   4   8   4        0.61       -0.03      0.45 o
  -5   9   4        1.25        2.33      2.13 o
  -4   9   4        1.79        2.06      0.67 o
  -3   9   4       14.92       11.86      1.03 o
  -2   9   4        0.80        0.21      0.63 o
  -1   9   4        9.95        9.40      0.98 o
   0   9   4       15.39       15.91      1.15 o
   1   9   4        0.66        0.02      0.50 o
   2   9   4        2.90        3.50      0.77 o
   3   9   4        0.05        0.68      0.59 o
  -4  10   4        3.67        8.25      0.79 o
  -3  10   4        2.51        0.97      1.08 o
  -2  10   4        7.33        8.95      1.63 o
  -1  10   4        0.64        1.26      0.73 o
   0  10   4        4.84        6.08      0.91 o
   1  10   4        6.28        6.92      0.96 o
   2  10   4        3.23        4.31      1.21 o
  -2 -10   5        2.84        3.48      1.23 o
  -1 -10   5        1.58        2.83      0.73 o
   0 -10   5        2.87        3.17      0.74 o
   1 -10   5        4.84       10.47      1.04 o
   2 -10   5        3.30        3.20      1.15 o
   3 -10   5       23.71       33.30      1.81 o
  -3  -9   5        0.36        0.58      0.48 o
  -2  -9   5        4.00        4.44      0.57 o
  -1  -9   5        1.40        0.59      0.53 o
   0  -9   5        0.43        1.42      0.58 o
   1  -9   5        9.30        5.86      0.79 o
   2  -9   5        0.69        1.25      0.40 o
   3  -9   5        0.26        0.83      0.49 o
   4  -9   5        7.45       10.19      1.52 o
   5  -9   5        4.37        5.42      1.43 o
  -4  -8   5        1.20        1.81      0.88 o
  -3  -8   5        1.46        1.35      0.56 o
  -2  -8   5       13.55       14.37      0.82 o
  -1  -8   5        1.55        0.47      0.48 o
   0  -8   5        0.77        0.66      0.45 o
   1  -8   5       11.26       10.22      0.65 o
   2  -8   5        3.39        1.10      0.53 o
   3  -8   5        6.78        7.72      0.86 o
   4  -8   5       23.10       25.94      3.37 o
   5  -8   5        0.62        0.47      0.52 o
  -5  -7   5        0.18        1.09      0.56 o
  -4  -7   5        7.72        6.31      0.83 o
  -3  -7   5        1.51        1.54      0.53 o
  -2  -7   5       79.99       83.87      1.99 o
  -1  -7   5       13.76       14.73      0.82 o
   0  -7   5        5.09        5.27      0.41 o
   1  -7   5       74.22       93.90      2.76 o
   2  -7   5        0.02       -0.06      0.28 o
   3  -7   5       11.97        8.97      0.79 o
   4  -7   5        2.79        3.12      0.95 o
   5  -7   5       17.84       17.27      1.84 o
   6  -7   5        6.69        7.92      0.91 o
  -6  -6   5        2.30        1.89      0.82 o
  -5  -6   5        9.23       10.68      1.20 o
  -4  -6   5       19.56       19.67      1.76 o
  -3  -6   5       18.22       21.68      1.06 o
  -2  -6   5        9.62        8.66      0.61 o
  -1  -6   5       25.18       26.99      0.76 o
   0  -6   5      154.08      176.56      2.74 o
   1  -6   5       20.31       12.64      0.54 o
   2  -6   5        4.53        6.81      0.42 o
   3  -6   5       11.82       11.94      0.87 o
   4  -6   5        4.87        4.68      0.69 o
   5  -6   5        0.33       -0.22      0.42 o
   6  -6   5       10.29        9.67      1.00 o
   7  -6   5        4.13        5.55      1.23 o
  -7  -5   5        8.34        8.59      1.56 o
  -6  -5   5        4.28        3.87      0.74 o
  -5  -5   5       17.73       18.10      1.15 o
  -4  -5   5       10.14       10.33      1.10 o
  -3  -5   5        4.94        3.57      0.45 o
  -2  -5   5       75.71       75.24      3.76 o
  -1  -5   5        9.02        6.10      0.39 o
   0  -5   5        6.48       11.15      0.81 o
   1  -5   5       38.32       40.41      0.89 o
   2  -5   5       32.81       42.38      0.93 o
   3  -5   5        3.73        1.58      0.31 o
   4  -5   5       54.82       53.72      1.86 o
   5  -5   5        0.04        0.21      0.63 o
   6  -5   5        0.05       -0.11      0.43 o
   7  -5   5        4.22        4.48      1.05 o
  -7  -4   5       23.76       22.89      1.37 o
  -6  -4   5        2.18        1.92      0.77 o
  -5  -4   5      184.35      185.71      4.42 o
  -4  -4   5       21.77       22.14      1.28 o
  -3  -4   5      428.96      510.50      9.92 o
  -2  -4   5        1.68        1.71      1.22 o
  -1  -4   5        2.83        0.56      0.20 o
   0  -4   5       24.01       15.26      0.50 o
   1  -4   5      248.77      262.85      3.70 o
   2  -4   5      176.11      194.63      2.85 o
   3  -4   5       58.52       51.31      1.23 o
   4  -4   5      112.69      100.27      2.14 o
   5  -4   5        7.81        9.67      0.83 o
   6  -4   5        1.66        1.43      0.70 o
   7  -4   5        3.31        2.49      0.92 o
  -7  -3   5        0.32        0.78      0.50 o
  -6  -3   5       48.22       49.80      1.87 o
  -5  -3   5       74.11       69.87      2.33 o
  -4  -3   5      244.92      223.95      4.70 o
  -3  -3   5      222.19      224.84      3.27 o
  -2  -3   5      457.62      463.31      6.22 o
  -1  -3   5      829.61      918.62     11.92 o
   0  -3   5      536.01      522.36      6.91 o
   1  -3   5       18.19       11.93      0.41 o
   2  -3   5      177.74      185.74      3.44 o
   3  -3   5        0.19        0.49      0.16 o
   4  -3   5        0.06        0.65      0.28 o
   5  -3   5       15.32       17.63      0.95 o
   6  -3   5        6.48        7.75      0.95 o
   7  -3   5        0.22       -0.42      0.50 o
   8  -3   5        0.59       -0.02      0.64 o
  -8  -2   5        0.73        1.76      1.04 o
  -7  -2   5        1.92        1.45      0.55 o
  -6  -2   5        2.19        2.45      0.54 o
  -5  -2   5        4.26        6.30      0.67 o
  -4  -2   5       37.34       48.31      1.01 o
  -3  -2   5      177.96      170.34      2.54 o
  -2  -2   5      357.91      399.74      5.37 o
  -1  -2   5        3.51        6.06      0.36 o
   0  -2   5     2280.67     2438.49     30.98 o
   1  -2   5       77.23       93.48      1.45 o
   2  -2   5        2.11        3.00      0.40 o
   3  -2   5        5.28        4.26      0.42 o
   4  -2   5       98.62       82.40      2.19 o
   5  -2   5        9.74       11.52      0.77 o
   6  -2   5        0.27        0.78      0.40 o
   7  -2   5        0.05        0.04      0.39 o
  -8  -1   5        0.19        0.40      0.64 o
  -7  -1   5        0.19        0.24      0.41 o
  -6  -1   5       16.32       18.99      1.05 o
  -5  -1   5        0.13        0.63      0.28 o
  -4  -1   5        0.02        0.19      0.17 o
  -3  -1   5      600.32      605.67      8.01 o
  -2  -1   5      103.31      110.84      1.99 o
  -1  -1   5       37.13       36.10      0.83 o
   0  -1   5     1135.58     1138.01     14.59 o
   1  -1   5        9.28        7.06      0.44 o
   2  -1   5       10.40       12.31      0.57 o
   3  -1   5       26.60       40.58      1.23 o
   4  -1   5       11.74        7.45      1.68 o
   5  -1   5        5.32        3.53      0.49 o
   6  -1   5        0.03        0.19      0.33 o
   7  -1   5       42.11       40.17      2.53 o
   8  -1   5        0.22        0.12      0.58 o
  -8   0   5        0.13        1.03      0.76 o
  -7   0   5        0.24       -0.16      0.36 o
  -6   0   5       10.35       14.24      0.73 o
  -5   0   5        0.02       -0.20      0.20 o
  -4   0   5        4.90        4.11      0.38 o
  -3   0   5      430.80      370.89      7.16 o
  -2   0   5        2.75        6.58      0.36 o
  -1   0   5        7.53        7.57      0.25 o
   0   0   5        0.50       -0.09      0.09 o
   1   0   5      104.07      128.56      2.09 o
   2   0   5       22.32       16.03      1.18 o
   3   0   5       66.30       47.93      1.00 o
   4   0   5        2.56        2.65      0.38 o
   5   0   5       21.82       18.99      0.91 o
   6   0   5        1.98        2.87      0.59 o
   7   0   5        1.83        2.09      0.64 o
   8   0   5        1.71        1.78      0.60 o
  -8   1   5        3.38        1.89      0.78 o
  -7   1   5        1.43        1.21      0.72 o
  -6   1   5        0.00       -0.26      0.26 o
  -5   1   5       40.40       35.47      1.05 o
  -4   1   5       90.34       84.24      1.75 o
  -3   1   5        0.28        4.45      0.30 o
  -2   1   5      103.08       82.44      1.40 o
  -1   1   5      187.90      164.58      2.31 o
   0   1   5      656.04      714.17      9.24 o
   1   1   5        0.07        0.95      0.15 o
   2   1   5      219.87      204.83      2.88 o
   3   1   5      125.39      167.68      2.48 o
   4   1   5       13.03       14.01      0.81 o
   5   1   5        9.36       10.86      0.63 o
   6   1   5        6.51        6.92      1.09 o
   7   1   5        0.64        0.96      0.53 o
   8   1   5        0.28        1.11      0.92 o
  -8   2   5        6.08        7.41      0.84 o
  -7   2   5        7.21        5.75      0.71 o
  -6   2   5        2.16        2.02      0.50 o
  -5   2   5        0.01        0.03      0.17 o
  -4   2   5        1.44        5.25      0.34 o
  -3   2   5      219.79      176.66      2.59 o
  -2   2   5        6.13        9.66      0.34 o
  -1   2   5       39.47       35.51      0.69 o
   0   2   5     1753.59     1843.68     23.51 o
   1   2   5      115.74      110.13      1.85 o
   2   2   5      279.52      287.81      3.97 o
   3   2   5      453.95      541.22      7.25 o
   4   2   5        0.44        2.42      0.34 o
   5   2   5        0.12       -0.12      0.32 o
   6   2   5        5.19        7.12      0.83 o
   7   2   5        1.59        1.32      0.83 o
  -8   3   5       12.78       13.71      1.76 o
  -7   3   5        1.62        0.79      0.49 o
  -6   3   5       15.16       11.59      0.87 o
  -5   3   5       21.54       26.59      0.95 o
  -4   3   5        4.40        0.66      0.28 o
  -3   3   5      175.97      165.43      2.47 o
  -2   3   5      213.60      239.85      3.37 o
  -1   3   5      411.22      444.72      5.93 o
   0   3   5     1760.21     1903.05     24.31 o
   1   3   5      482.80      518.82      6.89 o
   2   3   5       31.88       34.31      0.76 o
   3   3   5        0.47        3.76      0.40 o
   4   3   5        3.91        0.84      0.32 o
   5   3   5        0.12        0.41      0.66 o
   6   3   5        0.34       -0.15      0.46 o
   7   3   5        0.70        1.35      0.73 o
  -8   4   5       30.07       27.73      1.55 o
  -7   4   5        4.30        4.61      0.93 o
  -6   4   5       92.46      102.56      2.90 o
  -5   4   5       17.36       23.10      0.95 o
  -4   4   5        5.29        2.34      0.40 o
  -3   4   5        3.00        4.92      0.45 o
  -2   4   5       80.74      102.52      1.65 o
  -1   4   5        0.08        0.28      0.16 o
   0   4   5       92.30       54.40      1.05 o
   1   4   5       56.83       46.27      0.95 o
   2   4   5       89.13      114.02      2.24 o
   3   4   5        9.70        7.93      0.56 o
   4   4   5        2.72        6.03      0.58 o
   5   4   5        0.88        1.39      0.53 o
   6   4   5        0.11        0.52      0.55 o
   7   4   5        0.83        0.21      0.48 o
  -7   5   5        0.15        0.59      0.50 o
  -6   5   5       48.46       45.09      2.03 o
  -5   5   5        3.93        5.63      0.57 o
  -4   5   5      150.62      159.60      3.76 o
  -3   5   5       21.63       23.92      0.89 o
  -2   5   5        9.90        7.97      0.53 o
  -1   5   5       14.28        8.88      0.41 o
   0   5   5      374.34      427.63      7.08 o
   1   5   5        0.39        0.36      0.20 o
   2   5   5        8.01        8.86      0.58 o
   3   5   5       10.12        5.77      0.55 o
   4   5   5        4.52        4.90      0.56 o
   5   5   5        0.04        0.06      0.50 o
   6   5   5        1.99        2.68      0.75 o
  -7   6   5        4.45        5.75      0.84 o
  -6   6   5        0.48        0.44      0.41 o
  -5   6   5        0.64        0.85      0.39 o
  -4   6   5        7.28        3.38      0.49 o
  -3   6   5        6.76        5.47      0.53 o
  -2   6   5       37.53       28.34      0.98 o
  -1   6   5       36.37       38.47      1.12 o
   0   6   5        1.04        3.62      0.38 o
   1   6   5       11.17       13.83      0.70 o
   2   6   5       22.63       18.41      0.84 o
   3   6   5       17.69       11.56      0.75 o
   4   6   5        1.06        1.64      0.47 o
   5   6   5        9.79        9.12      1.16 o
   6   6   5        0.35       -0.61      0.61 o
  -7   7   5        0.02        0.18      0.76 o
  -6   7   5        2.94        3.17      0.60 o
  -5   7   5        0.86       -0.15      0.36 o
  -4   7   5       14.38       17.94      0.91 o
  -3   7   5        2.11        3.93      0.52 o
  -2   7   5        6.45        4.38      0.51 o
  -1   7   5      187.09      201.41      3.72 o
   0   7   5        2.74        3.95      0.63 o
   1   7   5       64.07       69.02      1.73 o
   2   7   5        4.38        3.41      0.60 o
   3   7   5        0.00        0.62      0.43 o
   4   7   5       18.42       21.84      1.10 o
   5   7   5        7.03        8.05      0.82 o
  -6   8   5        0.23        0.99      0.49 o
  -5   8   5        0.78       -0.01      0.40 o
  -4   8   5        0.66        0.46      0.42 o
  -3   8   5        3.39        1.30      0.49 o
  -2   8   5        0.11        0.98      0.40 o
  -1   8   5        1.05        0.65      0.47 o
   0   8   5        0.00       -0.39      0.39 o
   1   8   5       11.26        7.00      0.84 o
   2   8   5        5.42        3.72      0.74 o
   3   8   5        1.44        0.84      0.48 o
   4   8   5        1.49        1.03      0.51 o
  -5   9   5        1.25        2.32      0.57 o
  -4   9   5        2.61        2.76      0.59 o
  -3   9   5        0.21        0.50      0.42 o
  -2   9   5        4.96        8.07      0.96 o
  -1   9   5       12.03       11.71      1.07 o
   0   9   5        4.41        3.02      0.75 o
   1   9   5        2.83        3.75      0.95 o
   2   9   5        4.39        3.67      0.80 o
   3   9   5        1.38        0.60      0.60 o
  -3  10   5        5.41        5.23      1.46 o
  -2  10   5        1.84        2.65      0.74 o
  -1  10   5        0.00        0.60      0.92 o
   0  10   5        4.99        6.10      0.91 o
   1  10   5        0.36        1.31      0.62 o
  -1 -10   6       16.96       20.13      1.99 o
   0 -10   6        0.03        0.93      0.58 o
   1 -10   6        7.52       11.86      1.12 o
   2 -10   6        2.82        8.87      1.55 o
   3 -10   6        0.11       -0.19      0.63 o
  -3  -9   6        0.02        0.26      0.45 o
  -2  -9   6        2.59        5.53      0.74 o
  -1  -9   6        1.34        1.80      0.99 o
   0  -9   6        0.03       -0.07      0.44 o
   1  -9   6        2.06        0.78      0.51 o
   2  -9   6        4.61        4.51      0.70 o
   3  -9   6        4.76        4.04      0.74 o
   4  -9   6        2.46        2.75      0.70 o
  -4  -8   6        2.58        2.64      0.67 o
  -3  -8   6        2.43        2.66      0.63 o
  -2  -8   6        8.70       10.45      1.24 o
  -1  -8   6        2.03        2.17      0.41 o
   0  -8   6        0.85        0.33      0.74 o
   1  -8   6        9.34       11.32      0.70 o
   2  -8   6        0.14        0.91      0.46 o
   3  -8   6        0.51       -0.28      0.39 o
   4  -8   6       18.45       14.50      1.35 o
   5  -8   6        0.60        0.64      0.54 o
  -5  -7   6        1.35        1.91      0.59 o
  -4  -7   6        0.30        0.93      0.55 o
  -3  -7   6        5.00        4.17      0.69 o
  -2  -7   6        0.19        1.09      0.53 o
  -1  -7   6       31.93       28.78      1.58 o
   0  -7   6       11.95       16.87      0.65 o
   1  -7   6        9.74        9.58      0.74 o
   2  -7   6       18.65       23.46      0.92 o
   3  -7   6       47.27       38.64      1.73 o
   4  -7   6       30.14       28.21      3.20 o
   5  -7   6        0.28        0.37      0.53 o
   6  -7   6        1.26        0.89      0.63 o
  -6  -6   6        0.23        0.66      0.46 o
  -5  -6   6        1.47        1.89      0.58 o
  -4  -6   6        5.00        6.06      0.79 o
  -3  -6   6       10.89       13.17      1.33 o
  -2  -6   6        4.93        4.40      0.80 o
  -1  -6   6       14.90       12.90      0.55 o
   0  -6   6      125.86      132.07      2.20 o
   1  -6   6       44.21       26.37      1.08 o
   2  -6   6       16.43       16.97      0.62 o
   3  -6   6       10.21        7.02      0.73 o
   4  -6   6       11.12        9.29      2.18 o
   5  -6   6       18.64       21.49      3.08 o
   6  -6   6        4.48        4.41      1.08 o
   7  -6   6        1.50        1.63      0.97 o
  -6  -5   6        0.86        0.67      0.59 o
  -5  -5   6        0.10        0.11      0.66 o
  -4  -5   6        0.19        0.52      0.39 o
  -3  -5   6        3.74        0.62      0.42 o
  -2  -5   6       15.28       14.42      0.67 o
  -1  -5   6       31.73       32.42      0.81 o
   0  -5   6       33.96       45.46      0.99 o
   1  -5   6      373.68      364.89      5.09 o
   2  -5   6       36.51       38.15      1.38 o
   3  -5   6        1.87        1.12      0.31 o
   4  -5   6       77.42       80.74      2.44 o
   5  -5   6        2.72        3.38      0.75 o
   6  -5   6        0.05       -0.10      0.62 o
   7  -5   6        2.04        1.75      0.84 o
  -7  -4   6        6.31        5.39      0.84 o
  -6  -4   6        1.51        1.27      0.56 o
  -5  -4   6        6.74        6.02      0.78 o
  -4  -4   6       23.07       19.76      1.11 o
  -3  -4   6      154.83      147.10      2.74 o
  -2  -4   6      292.71      317.18      4.46 o
  -1  -4   6       34.72       26.87      0.68 o
   0  -4   6      101.69      132.32      2.06 o
   1  -4   6      492.04      451.82      6.11 o
   2  -4   6       46.84       56.48      1.10 o
   3  -4   6       24.16       20.76      0.79 o
   4  -4   6       45.03       46.78      2.58 o
   5  -4   6        2.22        2.38      0.60 o
   6  -4   6        6.44        5.47      0.95 o
   7  -4   6        1.09        2.19      0.84 o
  -7  -3   6       34.58       33.14      1.59 o
  -6  -3   6        2.98        3.38      1.52 o
  -5  -3   6       86.29       92.64      2.64 o
  -4  -3   6        2.44        2.87      0.39 o
  -3  -3   6       65.34       52.71      1.06 o
  -2  -3   6        1.36        0.98      0.21 o
  -1  -3   6      106.76      114.67      1.79 o
   0  -3   6      157.60      136.42      2.07 o
   1  -3   6        8.70        6.82      0.35 o
   2  -3   6       27.43       36.10      0.82 o
   3  -3   6      279.91      250.20      4.30 o
   4  -3   6        7.58       10.62      0.71 o
   5  -3   6        1.24        1.14      0.41 o
   6  -3   6        8.43        7.70      0.92 o
   7  -3   6        0.86        0.86      0.68 o
  -8  -2   6        4.54        2.86      0.86 o
  -7  -2   6        0.29        0.88      0.49 o
  -6  -2   6       34.73       31.92      1.42 o
  -5  -2   6        3.18        2.14      0.39 o
  -4  -2   6        1.45        0.74      0.28 o
  -3  -2   6        1.07        3.67      0.30 o
  -2  -2   6      115.56      103.34      1.76 o
  -1  -2   6      164.01      162.82      3.37 o
   0  -2   6        2.34        0.40      0.15 o
   1  -2   6      121.39      129.09      1.94 o
   2  -2   6       42.19       36.35      1.12 o
   3  -2   6       12.95        9.65      0.97 o
   4  -2   6      125.87      139.80      6.65 o
   5  -2   6        0.78        0.90      0.38 o
   6  -2   6        0.13        0.91      0.70 o
   7  -2   6        2.38        3.31      0.61 o
  -8  -1   6        0.04        0.06      0.42 o
  -7  -1   6        0.06        0.09      0.39 o
  -6  -1   6        5.28        4.72      0.70 o
  -5  -1   6        0.06       -0.20      0.20 o
  -4  -1   6       15.88        8.44      0.84 o
  -3  -1   6       34.28       35.97      0.75 o
  -2  -1   6        0.18       -0.05      0.21 o
  -1  -1   6        2.61        3.78      0.30 o
   0  -1   6       22.20       15.80      0.50 o
   1  -1   6      431.69      483.67      7.26 o
   2  -1   6       76.95       65.83      1.68 o
   3  -1   6      583.30      630.13     11.80 o
   4  -1   6        2.81        4.91      0.52 o
   5  -1   6      172.65      158.20      3.68 o
   6  -1   6       13.98       13.92      0.88 o
   7  -1   6        5.86        4.85      1.11 o
   8  -1   6        1.25        1.85      0.94 o
  -8   0   6        0.01        0.60      0.68 o
  -7   0   6        0.08        0.36      0.37 o
  -6   0   6        7.74        6.29      0.54 o
  -5   0   6        7.36        4.42      0.44 o
  -4   0   6       21.47       15.80      0.66 o
  -3   0   6       12.87        8.55      0.48 o
  -2   0   6       10.38       16.82      0.59 o
  -1   0   6      465.77      514.87      6.77 o
   0   0   6        8.58        7.78      0.27 o
   1   0   6       42.87       56.99      1.78 o
   2   0   6       89.47       99.62      2.29 o
   3   0   6      169.41      205.16      4.27 o
   4   0   6        2.47        0.72      0.30 o
   5   0   6      338.55      353.80      5.94 o
   6   0   6       13.95       16.47      1.10 o
   7   0   6      100.45       96.46      3.03 o
  -8   1   6        1.06        0.72      0.70 o
  -7   1   6        1.61        1.33      0.78 o
  -6   1   6        0.03        0.03      0.48 o
  -5   1   6        0.99        0.49      0.31 o
  -4   1   6      192.42      190.79      3.36 o
  -3   1   6       51.23       80.00      1.62 o
  -2   1   6       20.44       11.95      0.37 o
  -1   1   6       30.50       22.01      0.79 o
   0   1   6      269.29      277.27      3.77 o
   1   1   6       12.45        8.96      0.33 o
   2   1   6      135.30      170.31      2.47 o
   3   1   6       20.46        4.95      0.32 o
   4   1   6       37.45       40.19      1.11 o
   5   1   6       22.94       16.63      1.05 o
   6   1   6        6.97        5.63      0.77 o
   7   1   6       16.63       14.33      1.48 o
  -8   2   6        0.70        0.63      0.53 o
  -7   2   6        0.07        0.05      0.44 o
  -6   2   6        1.89        1.98      0.48 o
  -5   2   6        2.54        2.54      0.33 o
  -4   2   6       25.23       18.35      0.58 o
  -3   2   6      641.73      755.49      9.93 o
  -2   2   6      202.68      210.88      2.99 o
  -1   2   6       36.61       37.41      0.74 o
   0   2   6     1376.56     1513.13     19.38 o
   1   2   6        1.58        2.99      0.25 o
   2   2   6      105.07       88.59      1.47 o
   3   2   6       41.02       20.85      0.60 o
   4   2   6        7.19        3.67      0.56 o
   5   2   6        0.44        0.57      0.43 o
   6   2   6        6.01        5.06      0.92 o
   7   2   6        5.71        4.80      1.73 o
  -8   3   6        2.72        2.70      0.65 o
  -7   3   6        8.43        9.14      0.89 o
  -6   3   6       41.49       40.12      1.57 o
  -5   3   6       16.13       17.15      0.96 o
  -4   3   6       10.40        3.84      0.42 o
  -3   3   6       35.61       45.28      0.92 o
  -2   3   6       75.12       90.22      1.48 o
  -1   3   6      436.08      486.77      6.50 o
   0   3   6       82.98       68.66      1.84 o
   1   3   6        0.02        0.10      0.17 o
   2   3   6      137.83      137.14      2.14 o
   3   3   6       41.76       52.98      1.34 o
   4   3   6       22.27       12.36      0.88 o
   5   3   6        0.16       -0.05      0.40 o
   6   3   6        0.47        0.06      0.47 o
   7   3   6        2.37        3.05      0.72 o
  -8   4   6        0.08       -0.41      0.46 o
  -7   4   6        0.08       -0.40      0.58 o
  -6   4   6       10.08        8.05      1.59 o
  -5   4   6        0.00        0.78      0.33 o
  -4   4   6      122.26      155.16      3.00 o
  -3   4   6       42.22       37.80      1.09 o
  -2   4   6        3.49        3.79      0.29 o
  -1   4   6      229.86      249.73      3.56 o
   0   4   6        5.22        9.18      0.43 o
   1   4   6        4.00        6.96      0.40 o
   2   4   6       14.22       10.64      1.00 o
   3   4   6        0.16       -0.22      0.28 o
   4   4   6        0.53        0.53      0.33 o
   5   4   6        0.18       -0.67      0.71 o
   6   4   6        0.03       -0.49      0.49 o
  -7   5   6        0.06       -0.27      0.48 o
  -6   5   6        0.05       -0.22      0.65 o
  -5   5   6        4.57        6.38      0.69 o
  -4   5   6        0.98        1.40      0.38 o
  -3   5   6       29.66       27.71      0.97 o
  -2   5   6        1.61        2.13      0.41 o
  -1   5   6        0.60        1.45      0.23 o
   0   5   6        1.29        4.45      0.35 o
   1   5   6        5.88        5.43      0.55 o
   2   5   6        2.86        4.61      0.68 o
   3   5   6        3.77        4.45      0.54 o
   4   5   6        0.25        0.22      0.34 o
   5   5   6        0.00       -0.26      0.51 o
   6   5   6        0.10        0.59      0.79 o
  -7   6   6        0.59        1.34      0.60 o
  -6   6   6        0.01        0.62      0.52 o
  -5   6   6        1.86        3.71      0.78 o
  -4   6   6        9.28        7.44      0.64 o
  -3   6   6       21.92       18.13      0.85 o
  -2   6   6        0.30        1.27      0.35 o
  -1   6   6      109.91      100.75      2.13 o
   0   6   6       16.57       22.26      0.71 o
   1   6   6       90.26       85.75      1.94 o
   2   6   6        0.04        0.23      0.32 o
   3   6   6        0.24        0.32      0.39 o
   4   6   6        0.14       -0.08      0.38 o
   5   6   6        0.36        0.39      0.57 o
  -6   7   6        1.30        1.47      0.62 o
  -5   7   6       11.86       11.21      0.82 o
  -4   7   6        1.68        3.53      0.54 o
  -3   7   6       15.25       17.27      0.87 o
  -2   7   6        5.73        6.01      0.59 o
  -1   7   6        4.39        7.73      0.61 o
   0   7   6       24.86       20.50      1.15 o
   1   7   6       46.59       33.90      2.04 o
   2   7   6       30.38       25.48      1.05 o
   3   7   6       74.08       79.87      2.08 o
   4   7   6       10.96       13.83      0.94 o
   5   7   6        4.37        4.45      0.89 o
  -6   8   6        0.65        1.11      0.49 o
  -5   8   6        0.80        0.46      0.44 o
  -4   8   6        5.03        5.98      0.68 o
  -3   8   6        5.58        3.06      0.55 o
  -2   8   6        5.86        4.87      0.78 o
  -1   8   6        6.38        7.78      0.90 o
   0   8   6      117.58       91.82      2.77 o
   1   8   6        4.67        5.89      0.83 o
   2   8   6      116.51      107.57      3.17 o
   3   8   6        0.54        0.19      0.48 o
   4   8   6       42.39       37.67      2.28 o
  -5   9   6        0.08       -0.26      0.56 o
  -4   9   6        3.58        6.70      0.74 o
  -3   9   6        0.00        0.68      0.54 o
  -2   9   6        0.96        1.65      0.60 o
  -1   9   6        9.02        9.50      2.18 o
   0   9   6        0.80        0.85      0.59 o
   1   9   6        2.27        1.87      0.65 o
   2   9   6        9.53        7.69      0.99 o
   3   9   6        0.01        0.70      0.57 o
  -3  10   6        1.53        1.71      0.64 o
  -2  10   6        1.28        2.16      0.74 o
  -1  10   6       10.54       11.67      2.36 o
   0  10   6        3.96        5.34      0.89 o
   1  10   6        2.81        3.21      0.73 o
  -1 -10   7        0.02        0.40      0.84 o
   0 -10   7        3.31        6.70      0.92 o
   1 -10   7        0.11        0.74      0.97 o
   2 -10   7        0.02        1.47      1.07 o
  -3  -9   7        6.19        6.13      1.05 o
  -2  -9   7        3.17        4.64      0.73 o
  -1  -9   7        0.22        0.08      0.70 o
   0  -9   7       17.18       15.27      1.12 o
   1  -9   7        2.45        4.04      0.71 o
   2  -9   7        9.47       11.48      0.98 o
   3  -9   7       12.34        9.86      0.98 o
   4  -9   7        4.46        3.11      0.72 o
  -4  -8   7        0.16       -0.20      0.43 o
  -3  -8   7        0.79        0.36      0.46 o
  -2  -8   7        3.93        2.12      0.58 o
  -1  -8   7        0.82        1.73      0.42 o
   0  -8   7        6.85        5.15      1.21 o
   1  -8   7       10.38        7.43      1.03 o
   2  -8   7       51.92       38.76      1.62 o
   3  -8   7        5.51        2.58      0.63 o
   4  -8   7       31.98       24.27      1.39 o
   5  -8   7       10.59        7.94      1.75 o
  -5  -7   7        2.20        2.89      0.80 o
  -4  -7   7        2.62        2.17      1.19 o
  -3  -7   7        9.70        8.52      0.87 o
  -2  -7   7       26.62       21.35      1.29 o
  -1  -7   7        5.26        2.78      0.42 o
   0  -7   7        6.36        5.86      0.45 o
   1  -7   7        1.36        0.45      0.36 o
   2  -7   7        1.15        1.21      0.98 o
   3  -7   7       80.78       83.08      5.11 o
   4  -7   7       14.64       17.50      1.46 o
   5  -7   7       41.62       45.34      1.99 o
   6  -7   7        5.80        6.05      0.96 o
  -6  -6   7        0.72        1.45      0.52 o
  -5  -6   7        2.75        2.61      0.65 o
  -4  -6   7       19.41       17.65      1.15 o
  -3  -6   7        0.01       -0.18      0.35 o
  -2  -6   7       18.28       17.06      1.60 o
  -1  -6   7        0.09       -0.14      0.22 o
   0  -6   7      181.91      166.50      2.67 o
   1  -6   7        0.04        0.32      0.24 o
   2  -6   7        8.61        4.63      0.74 o
   3  -6   7       90.30       93.32      3.38 o
   4  -6   7        0.07       -0.38      0.38 o
   5  -6   7        2.42        2.56      1.47 o
   6  -6   7        2.77        2.92      0.77 o
  -6  -5   7        0.37        0.98      0.52 o
  -5  -5   7        3.18        1.92      0.76 o
  -4  -5   7        3.80        3.68      0.63 o
  -3  -5   7        0.09        0.54      0.37 o
  -2  -5   7       16.11       15.26      0.67 o
  -1  -5   7        0.15        0.13      0.20 o
   0  -5   7       15.44       13.28      0.71 o
   1  -5   7       80.27      114.99      1.94 o
   2  -5   7       58.15       54.71      1.77 o
   3  -5   7        1.83        1.50      0.35 o
   4  -5   7        9.79        9.95      1.38 o
   5  -5   7        0.57        0.21      0.46 o
   6  -5   7        6.45        4.50      1.03 o
   7  -5   7        0.01       -0.08      0.76 o
  -7  -4   7        1.39        1.82      0.69 o
  -6  -4   7        3.04        4.65      1.18 o
  -5  -4   7        0.67        0.77      0.45 o
  -4  -4   7        4.08        2.90      0.58 o
  -3  -4   7        0.13        0.24      0.26 o
  -2  -4   7       29.73       29.48      0.78 o
  -1  -4   7        1.42        0.56      0.21 o
   0  -4   7       78.98      103.29      1.73 o
   1  -4   7       31.63       47.57      1.00 o
   2  -4   7        0.17        1.27      0.29 o
   3  -4   7       29.63       29.48      0.97 o
   4  -4   7        7.66        5.97      0.54 o
   5  -4   7        5.43        6.11      0.67 o
   6  -4   7        6.21        6.57      1.09 o
   7  -4   7        2.08        0.80      0.78 o
  -7  -3   7        0.84        0.78      0.55 o
  -6  -3   7        4.25        4.10      0.72 o
  -5  -3   7        3.43        3.88      0.85 o
  -4  -3   7       29.85       32.34      1.53 o
  -3  -3   7       92.18       78.75      1.72 o
  -2  -3   7        0.13        0.07      0.17 o
  -1  -3   7       72.61       75.01      1.31 o
   0  -3   7      216.38      259.15      3.66 o
   1  -3   7        6.14        3.41      0.29 o
   2  -3   7        3.80        5.10      0.58 o
   3  -3   7      247.65      240.63      4.20 o
   4  -3   7        4.55        2.45      0.46 o
   5  -3   7        4.29        4.35      0.59 o
   6  -3   7        8.98       11.29      1.28 o
   7  -3   7        1.18        1.65      0.74 o
  -7  -2   7        3.30        3.75      0.69 o
  -6  -2   7        0.01       -0.36      0.36 o
  -5  -2   7        0.48        0.73      0.33 o
  -4  -2   7        5.23       10.44      0.59 o
  -3  -2   7       18.29       15.41      0.66 o
  -2  -2   7       61.83       65.87      1.43 o
  -1  -2   7        7.76        9.16      0.36 o
   0  -2   7       44.36       40.87      0.83 o
   1  -2   7        5.37        5.52      0.31 o
   2  -2   7       16.90       17.41      0.79 o
   3  -2   7       14.53       17.20      0.82 o
   4  -2   7      132.50      111.24      2.77 o
   5  -2   7        3.80        4.68      0.60 o
   6  -2   7        0.30        0.25      0.39 o
   7  -2   7        2.53        2.09      0.57 o
  -8  -1   7        0.27        1.04      0.47 o
  -7  -1   7        0.07        0.31      0.55 o
  -6  -1   7        4.26        3.94      0.49 o
  -5  -1   7        0.78        0.28      0.28 o
  -4  -1   7        0.09        1.13      0.30 o
  -3  -1   7      239.85      256.34      6.27 o
  -2  -1   7        5.12        4.68      0.40 o
  -1  -1   7     1237.69     1342.35     17.25 o
   0  -1   7        5.61        4.91      0.34 o
   1  -1   7      609.16      732.48     10.88 o
   2  -1   7       23.44       22.55      0.90 o
   3  -1   7      220.37      235.16      4.89 o
   4  -1   7       29.35       22.02      1.92 o
   5  -1   7       19.32       25.96      1.16 o
   6  -1   7       12.25       11.80      0.86 o
   7  -1   7        7.34        6.52      0.88 o
  -8   0   7        0.06        0.42      0.78 o
  -7   0   7        8.17        7.62      0.66 o
  -6   0   7        2.91        4.70      0.74 o
  -5   0   7        7.23        5.63      0.52 o
  -4   0   7       14.02       19.74      0.75 o
  -3   0   7        0.01        0.17      0.22 o
  -2   0   7       16.82       12.77      0.55 o
  -1   0   7     2589.79     2829.23     35.99 o
   0   0   7       64.77       79.71      1.29 o
   1   0   7     6091.71     6616.45    117.76 o
   2   0   7      126.57      141.47      2.38 o
   3   0   7      867.32      975.33     17.97 o
   4   0   7       53.32       44.33      1.21 o
   5   0   7       74.98       73.69      1.77 o
   6   0   7        5.78        6.04      0.77 o
   7   0   7        1.55        1.54      0.61 o
  -8   1   7        2.39        3.74      0.99 o
  -7   1   7        0.13        0.73      0.49 o
  -6   1   7       12.78       14.25      0.75 o
  -5   1   7        7.77        9.73      0.60 o
  -4   1   7       71.00       81.55      1.76 o
  -3   1   7       10.16        5.02      0.35 o
  -2   1   7      267.68      274.31      3.80 o
  -1   1   7      237.53      217.71      3.05 o
   0   1   7      165.46      162.40      2.36 o
   1   1   7        3.88        1.40      0.70 o
   2   1   7      330.86      346.17      4.73 o
   3   1   7      459.91      462.55      7.39 o
   4   1   7       30.99       43.40      1.19 o
   5   1   7       86.15       78.81      2.73 o
   6   1   7       12.76       10.55      0.96 o
   7   1   7       10.62        9.24      1.00 o
  -8   2   7        0.23        0.74      0.53 o
  -7   2   7        0.12       -0.15      0.45 o
  -6   2   7        0.65        1.20      0.47 o
  -5   2   7        1.73        2.11      0.46 o
  -4   2   7        0.13        0.06      0.22 o
  -3   2   7      138.95      111.21      1.80 o
  -2   2   7       54.34       38.90      0.81 o
  -1   2   7       11.34       10.09      0.39 o
   0   2   7        5.62        4.17      0.30 o
   1   2   7      141.08      114.97      1.81 o
   2   2   7      387.08      426.72      5.79 o
   3   2   7       17.57       30.12      0.76 o
   4   2   7        5.61        6.00      1.63 o
   5   2   7       10.10       11.84      0.95 o
   6   2   7        1.53        1.24      0.59 o
   7   2   7        0.19        0.35      0.54 o
  -8   3   7        0.74        0.89      0.55 o
  -7   3   7        0.96        0.96      0.54 o
  -6   3   7        7.22        9.40      1.68 o
  -5   3   7        0.16       -0.21      0.33 o
  -4   3   7       32.04       24.95      0.89 o
  -3   3   7        0.46        4.86      0.33 o
  -2   3   7       81.30       94.73      1.58 o
  -1   3   7      213.83      242.60      3.45 o
   0   3   7        3.85        2.34      0.26 o
   1   3   7        4.42        3.52      0.30 o
   2   3   7       18.69       11.74      0.49 o
   3   3   7      151.19      111.46      2.88 o
   4   3   7       34.46       40.25      1.61 o
   5   3   7       36.13       35.08      1.59 o
   6   3   7        0.24        0.07      0.54 o
   7   3   7        0.00       -0.30      0.51 o
  -7   4   7        0.04        0.70      0.52 o
  -6   4   7        6.54        5.42      0.73 o
  -5   4   7        0.28       -0.39      0.39 o
  -4   4   7       21.70       12.86      0.70 o
  -3   4   7        0.01        1.30      0.32 o
  -2   4   7        9.83       12.75      0.61 o
  -1   4   7       11.62        8.06      0.41 o
   0   4   7        1.09        3.48      1.03 o
   1   4   7        9.58        7.19      0.42 o
   2   4   7       21.06       20.80      0.79 o
   3   4   7       18.27       27.52      0.98 o
   4   4   7       15.28       21.25      1.22 o
   5   4   7        1.02        1.09      0.54 o
   6   4   7        1.42        1.79      0.70 o
  -7   5   7        1.20        0.71      0.57 o
  -6   5   7        0.16       -0.32      0.42 o
  -5   5   7        1.60        0.51      0.41 o
  -4   5   7        0.27        0.69      0.34 o
  -3   5   7        0.16        0.65      0.33 o
  -2   5   7        4.61        3.33      0.41 o
  -1   5   7        1.38        3.40      0.32 o
   0   5   7      117.90      108.90      3.82 o
   1   5   7        0.46        0.26      0.27 o
   2   5   7        0.02        0.90      0.34 o
   3   5   7       17.77       18.19      0.86 o
   4   5   7        5.05       11.46      1.18 o
   5   5   7        1.46        0.50      0.55 o
   6   5   7        0.91        1.10      0.66 o
  -7   6   7        2.28        2.95      0.67 o
  -6   6   7        1.51        0.72      0.55 o
  -5   6   7       12.57        9.04      0.73 o
  -4   6   7        1.06        0.16      0.34 o
  -3   6   7        2.54        0.71      0.35 o
  -2   6   7        0.53        2.44      0.56 o
  -1   6   7        7.93        6.19      0.55 o
   0   6   7       28.79       29.65      1.01 o
   1   6   7        0.65        0.55      0.33 o
   2   6   7       11.37       15.02      1.26 o
   3   6   7        4.03        5.81      0.60 o
   4   6   7        0.02        0.34      0.51 o
   5   6   7        5.37        6.34      0.93 o
  -6   7   7        4.84        6.17      0.90 o
  -5   7   7       24.92       28.94      1.24 o
  -4   7   7       37.19       35.35      1.30 o
  -3   7   7      131.86      117.37      2.57 o
  -2   7   7       46.15       38.79      1.27 o
  -1   7   7        7.72        4.46      0.52 o
   0   7   7       79.48       73.33      3.92 o
   1   7   7        5.94        7.84      0.83 o
   2   7   7        8.48       11.73      0.79 o
   3   7   7       16.18       10.88      0.81 o
   4   7   7       10.45       10.89      0.86 o
  -5   8   7        0.74        1.02      0.49 o
  -4   8   7       51.58       41.70      1.89 o
  -3   8   7        0.44        0.92      0.45 o
  -2   8   7      252.18      223.89      4.25 o
  -1   8   7       43.07       42.56      1.77 o
   0   8   7      154.17      122.58      4.48 o
   1   8   7        2.91        2.91      0.72 o
   2   8   7       44.06       37.32      1.73 o
   3   8   7        2.57        4.61      0.66 o
   4   8   7        0.00       -0.25      0.44 o
  -4   9   7        3.22        3.22      0.60 o
  -3   9   7        0.60        0.64      0.92 o
  -2   9   7        1.11        0.65      0.57 o
  -1   9   7       13.31       14.84      1.19 o
   0   9   7        6.99        4.90      0.82 o
   1   9   7        0.22        0.13      0.51 o
   2   9   7        8.09        7.73      1.28 o
  -2  10   7        0.43        1.10      0.63 o
  -1  10   7        7.44        8.43      0.96 o
   0  10   7        3.88        3.84      0.77 o
  -2  -9   8        3.21        3.32      0.65 o
  -1  -9   8        5.45        4.97      1.15 o
   0  -9   8        0.37        1.99      0.82 o
   1  -9   8        1.06       -0.02      0.78 o
   2  -9   8        0.03        2.05      0.72 o
   3  -9   8        0.40        0.30      0.51 o
  -4  -8   8        9.22       10.28      1.17 o
  -3  -8   8        0.64        0.25      0.43 o
  -2  -8   8       39.18       31.11      1.45 o
  -1  -8   8       22.26       18.35      1.07 o
   0  -8   8       86.84       71.22      1.84 o
   1  -8   8       28.19       22.52      1.22 o
   2  -8   8       30.49       20.95      1.21 o
   3  -8   8        1.53        2.28      0.60 o
   4  -8   8        0.12        0.53      0.53 o
   5  -8   8        0.00        0.26      0.53 o
  -5  -7   8        0.39        0.61      0.55 o
  -4  -7   8        0.13        0.38      0.51 o
  -3  -7   8       25.59       26.45      1.69 o
  -2  -7   8        6.98        8.08      0.80 o
  -1  -7   8       76.00       76.83      2.28 o
   0  -7   8        3.05        1.45      0.33 o
   1  -7   8      140.47      132.94      2.71 o
   2  -7   8       29.69       26.21      1.31 o
   3  -7   8       78.80       75.81      2.45 o
   4  -7   8       43.34       45.24      2.64 o
   5  -7   8        5.51        4.32      0.81 o
  -5  -6   8        4.84        5.77      0.92 o
  -4  -6   8       17.87       19.60      1.21 o
  -3  -6   8       72.63       84.97      2.56 o
  -2  -6   8        8.79        8.77      0.77 o
  -1  -6   8       40.38       41.67      1.19 o
   0  -6   8       50.46       59.61      2.19 o
   1  -6   8       11.89       13.15      0.60 o
   2  -6   8       13.12       16.24      0.78 o
   3  -6   8        8.45        4.87      0.67 o
   4  -6   8        0.07       -0.03      0.45 o
   5  -6   8       10.87       11.98      1.07 o
   6  -6   8        1.53        1.17      0.86 o
  -6  -5   8        1.92        2.22      0.68 o
  -5  -5   8        0.02        0.17      0.48 o
  -4  -5   8        0.02        0.14      0.63 o
  -3  -5   8        7.89        9.96      0.81 o
  -2  -5   8        1.92        2.01      0.37 o
  -1  -5   8       13.04       12.98      0.55 o
   0  -5   8        4.38        3.61      0.34 o
   1  -5   8        4.41        3.18      0.41 o
   2  -5   8      180.22      156.13      3.29 o
   3  -5   8        1.28        0.78      0.33 o
   4  -5   8       19.82       21.42      0.94 o
   5  -5   8        0.06       -0.03      0.43 o
   6  -5   8        2.64        3.26      0.99 o
  -7  -4   8        0.07        1.30      0.78 o
  -6  -4   8        0.00       -0.23      0.51 o
  -5  -4   8        0.05        0.05      0.48 o
  -4  -4   8        0.73        1.88      0.54 o
  -3  -4   8        1.90        2.79      0.39 o
  -2  -4   8        7.60        5.80      0.49 o
  -1  -4   8       12.97       12.00      0.50 o
   0  -4   8       15.70       15.76      0.56 o
   1  -4   8        2.87        5.51      0.38 o
   2  -4   8        0.18        0.58      0.27 o
   3  -4   8      187.88      164.78      3.15 o
   4  -4   8        1.28        1.93      0.47 o
   5  -4   8        2.15        1.40      0.46 o
   6  -4   8       18.57       15.72      1.51 o
   7  -4   8        8.73       10.35      1.41 o
  -7  -3   8        0.39       -0.16      1.15 o
  -6  -3   8        1.15        1.35      0.56 o
  -5  -3   8        4.94        5.80      0.78 o
  -4  -3   8        1.25        1.56      0.37 o
  -3  -3   8       41.91       46.57      1.25 o
  -2  -3   8        4.98        3.43      0.38 o
  -1  -3   8      214.09      188.13      2.79 o
   0  -3   8      263.77      251.00      4.07 o
   1  -3   8      186.06      140.44      2.19 o
   2  -3   8       18.37       18.23      0.73 o
   3  -3   8      112.25      103.72      2.60 o
   4  -3   8       38.90       43.74      1.55 o
   5  -3   8        3.48        2.77      0.66 o
   6  -3   8        3.41        3.83      0.66 o
   7  -3   8        4.47        5.41      1.05 o
  -7  -2   8        6.18        6.21      1.53 o
  -6  -2   8        0.15        0.00      0.49 o
  -5  -2   8        4.63        4.23      0.56 o
  -4  -2   8        2.44        1.48      0.34 o
  -3  -2   8        7.33        9.47      0.85 o
  -2  -2   8      201.40      179.88      3.15 o
  -1  -2   8        0.06        0.05      0.14 o
   0  -2   8        8.28        2.09      0.23 o
   1  -2   8       63.96       55.58      1.18 o
   2  -2   8       19.96       20.72      1.24 o
   3  -2   8       31.28       24.28      1.04 o
   4  -2   8       45.12       52.15      1.70 o
   5  -2   8        9.34        9.37      0.81 o
   6  -2   8        0.68        1.18      0.49 o
   7  -2   8        0.81        0.69      1.00 o
  -7  -1   8       13.25       11.73      1.48 o
  -6  -1   8        1.59        3.35      0.48 o
  -5  -1   8       79.53       78.59      1.87 o
  -4  -1   8       20.39       14.98      0.71 o
  -3  -1   8      297.58      325.99      5.33 o
  -2  -1   8       23.12       17.99      0.69 o
  -1  -1   8       33.66       38.53      0.76 o
   0  -1   8     1218.57     1280.17     18.84 o
   1  -1   8        0.07        0.46      0.14 o
   2  -1   8      184.48      187.03      3.99 o
   3  -1   8      354.87      358.66      7.14 o
   4  -1   8       39.84       44.79      3.03 o
   5  -1   8       25.83       27.09      2.14 o
   6  -1   8        1.87        1.92      0.54 o
   7  -1   8        1.37        1.90      0.65 o
  -8   0   8        0.10        1.23      0.70 o
  -7   0   8       23.62       23.95      1.07 o
  -6   0   8        1.89        2.53      0.45 o
  -5   0   8      327.88      343.74      5.78 o
  -4   0   8      117.23       90.11      1.94 o
  -3   0   8     1077.27     1159.72     17.30 o
  -2   0   8      193.48      177.39      3.09 o
  -1   0   8     1278.81     1525.29     19.59 o
   0   0   8      651.02      687.99      9.01 o
   1   0   8       46.42       30.86      0.68 o
   2   0   8       55.96       58.25      1.34 o
   3   0   8       34.15       41.08      1.13 o
   4   0   8        9.36       15.90      0.76 o
   5   0   8       34.38       32.22      1.11 o
   6   0   8        1.42        1.98      0.61 o
   7   0   8        2.92        2.00      0.90 o
  -8   1   8        0.16        1.23      0.94 o
  -7   1   8        8.49        8.42      1.08 o
  -6   1   8        9.94        9.55      0.95 o
  -5   1   8        1.44        0.63      0.35 o
  -4   1   8        9.65       16.69      0.84 o
  -3   1   8      358.96      387.59      6.15 o
  -2   1   8      270.34      310.62      4.97 o
  -1   1   8     1002.51     1223.14     15.77 o
   0   1   8     1641.76     1819.58     23.29 o
   1   1   8     1058.91     1317.00     16.96 o
   2   1   8       75.90       91.58      1.52 o
   3   1   8       26.09       23.00      1.30 o
   4   1   8        0.00        0.60      0.28 o
   5   1   8        1.26        0.90      0.47 o
   6   1   8        2.86        3.41      0.70 o
   7   1   8        0.38        0.86      0.56 o
  -8   2   8        0.34       -0.04      0.51 o
  -7   2   8        0.85        1.02      0.55 o
  -6   2   8        1.21        0.66      0.47 o
  -5   2   8        7.94        4.79      0.63 o
  -4   2   8       16.03       23.14      0.80 o
  -3   2   8        0.33        2.03      0.31 o
  -2   2   8      408.21      405.28      5.52 o
  -1   2   8      224.19      198.68      2.89 o
   0   2   8      345.44      332.09      4.58 o
   1   2   8      152.66      154.19      2.34 o
   2   2   8       10.04       10.90      0.45 o
   3   2   8      100.57      120.21      2.38 o
   4   2   8       10.04        8.89      0.82 o
   5   2   8       20.84       23.66      1.31 o
   6   2   8        0.69        1.42      0.75 o
   7   2   8       14.48       17.67      1.32 o
  -7   3   8        0.80        0.01      0.48 o
  -6   3   8        5.72        4.91      0.91 o
  -5   3   8        1.42        1.02      0.46 o
  -4   3   8        0.16       -0.16      0.33 o
  -3   3   8       67.35       53.15      1.69 o
  -2   3   8       21.85       22.02      0.71 o
  -1   3   8      481.20      533.81      7.17 o
   0   3   8       80.62       80.05      1.42 o
   1   3   8      269.37      305.68      4.32 o
   2   3   8       54.85       58.97      2.15 o
   3   3   8        8.30       16.44      0.99 o
   4   3   8       67.48       57.81      2.02 o
   5   3   8        4.14        4.65      0.89 o
   6   3   8        2.02        1.23      0.74 o
  -7   4   8        0.04        0.29      0.50 o
  -6   4   8        0.08       -0.35      0.55 o
  -5   4   8        0.35       -0.26      0.83 o
  -4   4   8       42.68       53.10      1.81 o
  -3   4   8       14.50       22.33      0.86 o
  -2   4   8       72.11       59.82      1.40 o
  -1   4   8        1.45        1.66      0.25 o
   0   4   8      182.49      192.98      2.93 o
   1   4   8        7.65        6.41      0.43 o
   2   4   8       15.33       12.64      0.66 o
   3   4   8        1.48       -0.21      0.33 o
   4   4   8        9.04       13.45      2.40 o
   5   4   8       27.87       28.20      1.56 o
   6   4   8        7.41        7.93      1.08 o
  -7   5   8        1.35        0.57      0.56 o
  -6   5   8        0.11       -0.13      0.47 o
  -5   5   8        0.16        0.43      0.45 o
  -4   5   8        4.98        8.86      0.64 o
  -3   5   8       27.89       42.21      1.98 o
  -2   5   8        0.90        0.14      0.29 o
  -1   5   8        0.63        3.08      0.43 o
   0   5   8       31.68       29.33      1.43 o
   1   5   8       26.56       26.55      1.19 o
   2   5   8        6.00        6.69      0.57 o
   3   5   8       33.59       44.97      1.38 o
   4   5   8        0.38        2.12      0.64 o
   5   5   8       10.46        8.91      1.18 o
   6   5   8        0.08        0.11      0.69 o
  -7   6   8        0.50        0.84      0.84 o
  -6   6   8        0.06       -0.35      0.44 o
  -5   6   8        4.26        5.04      0.78 o
  -4   6   8       16.66       22.19      1.08 o
  -3   6   8        1.57        2.77      0.44 o
  -2   6   8        0.40        0.10      0.30 o
  -1   6   8       24.25       20.77      1.08 o
   0   6   8       19.45       18.38      1.07 o
   1   6   8        0.41       -0.05      0.30 o
   2   6   8       18.10       15.32      1.16 o
   3   6   8        5.76        8.10      0.69 o
   4   6   8        2.88        1.65      0.65 o
   5   6   8        2.25        2.89      0.84 o
  -6   7   8       12.07       16.62      1.29 o
  -5   7   8        3.42        5.88      0.83 o
  -4   7   8        0.74        2.39      0.50 o
  -3   7   8       50.33       43.99      1.41 o
  -2   7   8        4.59        2.54      0.59 o
  -1   7   8       87.10       75.91      2.34 o
   0   7   8       13.95        9.00      0.85 o
   1   7   8       62.33       53.24      1.91 o
   2   7   8       30.56       31.90      1.21 o
   3   7   8        7.65        6.25      0.67 o
   4   7   8        3.00        4.99      0.88 o
  -5   8   8        1.27        1.18      0.60 o
  -4   8   8       64.62       52.91      1.70 o
  -3   8   8        1.11        0.99      0.46 o
  -2   8   8        5.35        3.19      0.69 o
  -1   8   8        0.49        0.61      0.55 o
   0   8   8       14.34       12.80      1.99 o
   1   8   8        1.78        1.71      0.60 o
   2   8   8        4.69        2.34      0.65 o
   3   8   8        0.71        1.33      0.63 o
  -4   9   8       13.61       14.91      0.96 o
  -3   9   8        0.51        0.62      0.54 o
  -2   9   8       11.13        8.99      1.16 o
  -1   9   8        1.60        2.07      0.68 o
   0   9   8        3.12        2.98      0.71 o
   1   9   8        0.11        0.21      0.53 o
   2   9   8        1.37        2.54      0.94 o
  -2  -9   9        0.95        1.90      0.60 o
  -1  -9   9        0.94        0.64      0.78 o
   2  -9   9        0.21        0.50      0.51 o
   3  -9   9        0.95        2.30      0.67 o
  -3  -8   9       12.86       13.78      1.10 o
  -2  -8   9        0.58       -0.12      0.44 o
  -1  -8   9        0.25        0.72      0.44 o
   0  -8   9        2.65        3.44      0.59 o
   1  -8   9       22.76       20.77      2.67 o
   2  -8   9       15.85       20.34      1.24 o
   3  -8   9        3.18        1.68      1.15 o
   4  -8   9        0.63        0.63      0.54 o
  -4  -7   9       18.29       18.30      1.62 o
  -3  -7   9       33.58       34.78      1.61 o
  -2  -7   9       58.32       55.97      1.97 o
  -1  -7   9       76.83       75.85      2.32 o
   0  -7   9       84.74       82.85      1.93 o
   1  -7   9       42.13       44.92      1.36 o
   2  -7   9       43.55       47.54      2.68 o
   3  -7   9        0.00        0.15      0.44 o
   4  -7   9        0.01        0.05      0.54 o
   5  -7   9        0.63        1.66      0.61 o
  -5  -6   9        0.05        0.05      0.52 o
  -4  -6   9        0.64        1.24      0.57 o
  -3  -6   9        9.26        8.94      0.85 o
  -2  -6   9        3.35        1.80      0.52 o
  -1  -6   9        8.86        5.81      0.52 o
   0  -6   9        2.77        3.25      0.37 o
   1  -6   9        6.35        2.95      0.44 o
   2  -6   9        4.56        3.61      0.47 o
   3  -6   9        5.64        4.45      0.71 o
   4  -6   9       42.27       36.79      1.67 o
   5  -6   9        0.04        0.39      0.82 o
   6  -6   9        4.55        4.18      1.15 o
  -6  -5   9        0.27        1.04      0.50 o
  -5  -5   9        1.17        1.65      0.60 o
  -4  -5   9       12.65       15.28      1.08 o
  -3  -5   9        2.61        1.90      0.48 o
  -2  -5   9       71.25       71.20      1.99 o
  -1  -5   9       23.27       26.89      0.94 o
   0  -5   9       92.49       77.82      1.52 o
   1  -5   9       19.86       19.43      0.83 o
   2  -5   9       20.56       23.65      0.92 o
   3  -5   9        2.66        5.11      0.54 o
   4  -5   9        5.54        5.47      0.60 o
   5  -5   9        2.73        4.56      1.03 o
   6  -5   9       50.44       52.39      2.85 o
  -6  -4   9        0.03       -0.45      0.48 o
  -5  -4   9        9.24       12.55      1.41 o
  -4  -4   9        1.64        2.55      0.56 o
  -3  -4   9       70.44       64.90      1.62 o
  -2  -4   9        0.19        1.03      0.33 o
  -1  -4   9       21.00       19.72      0.76 o
   0  -4   9      107.28       94.19      2.44 o
   1  -4   9        3.84        1.18      0.26 o
   2  -4   9       54.34       46.95      1.31 o
   3  -4   9      126.87      139.80      2.83 o
   4  -4   9       22.29       21.72      1.13 o
   5  -4   9       35.58       37.17      1.56 o
   6  -4   9        0.00        0.36      0.74 o
  -7  -3   9        0.14        1.37      0.71 o
  -6  -3   9        4.37        4.60      0.77 o
  -5  -3   9        8.07        7.80      0.81 o
  -4  -3   9       22.78       19.27      0.86 o
  -3  -3   9       24.85       16.44      0.76 o
  -2  -3   9       67.16       73.19      1.66 o
  -1  -3   9        2.24        2.15      0.34 o
   0  -3   9       15.90       19.83      0.62 o
   1  -3   9        1.42        2.41      0.28 o
   2  -3   9       87.97       86.93      3.47 o
   3  -3   9        4.64        3.27      0.92 o
   4  -3   9      116.96      121.60      4.81 o
   5  -3   9       38.29       37.88      1.55 o
   6  -3   9       20.71       22.76      1.28 o
   7  -3   9       15.01       18.46      1.69 o
  -7  -2   9        0.60        0.10      0.49 o
  -6  -2   9        0.33       -0.16      0.46 o
  -5  -2   9        0.03       -0.29      0.29 o
  -4  -2   9        0.02       -0.14      0.28 o
  -3  -2   9       84.40       71.72      1.67 o
  -2  -2   9       39.28       45.77      1.21 o
  -1  -2   9      164.08      172.37      3.04 o
   0  -2   9        0.93        0.23      0.23 o
   1  -2   9      236.66      206.85      3.46 o
   2  -2   9       89.84       89.12      5.16 o
   3  -2   9       31.38       33.46      1.34 o
   4  -2   9        6.16        7.83      0.95 o
   5  -2   9        1.09        0.21      0.42 o
   6  -2   9        1.65        0.82      0.52 o
   7  -2   9        2.58        1.69      0.57 o
  -7  -1   9        4.03        2.96      0.87 o
  -6  -1   9       10.05       11.33      0.90 o
  -5  -1   9        2.86        3.77      0.49 o
  -4  -1   9       51.34       50.42      1.38 o
  -3  -1   9      267.85      262.16      4.46 o
  -2  -1   9      144.14      159.31      2.89 o
  -1  -1   9        1.16        0.18      0.23 o
   0  -1   9       69.90       75.15      1.75 o
   1  -1   9        4.80        2.75      0.24 o
   2  -1   9       36.82       32.20      1.63 o
   3  -1   9       31.15       30.04      1.41 o
   4  -1   9        0.47        0.13      0.36 o
   5  -1   9       10.12        7.65      0.76 o
   6  -1   9        1.60        1.18      0.67 o
   7  -1   9        1.23        1.08      0.51 o
  -7   0   9       44.17       39.12      1.81 o
  -6   0   9        0.00        0.18      0.34 o
  -5   0   9       39.81       31.80      1.12 o
  -4   0   9        1.44        2.77      0.42 o
  -3   0   9        0.03        0.52      0.33 o
  -2   0   9       72.87       70.55      2.50 o
  -1   0   9      839.61      928.64     12.09 o
   0   0   9        0.20        0.27      0.16 o
   1   0   9      152.15      179.53      2.63 o
   2   0   9       13.18       14.75      0.64 o
   3   0   9       10.31       10.94      0.79 o
   4   0   9       12.11       13.71      0.71 o
   5   0   9        4.13        5.59      0.58 o
   6   0   9        6.13        7.28      1.15 o
   7   0   9        1.41        1.79      0.65 o
  -7   1   9       52.35       48.09      2.61 o
  -6   1   9       17.22       15.55      1.02 o
  -5   1   9      191.89      175.26      3.27 o
  -4   1   9       17.86       24.53      1.08 o
  -3   1   9      183.09      202.11      7.21 o
  -2   1   9       22.75       19.88      0.89 o
  -1   1   9      122.55      150.34      2.27 o
   0   1   9       24.97       24.13      0.62 o
   1   1   9        0.30        0.14      0.16 o
   2   1   9       31.46       23.09      0.80 o
   3   1   9      102.14      109.48      2.25 o
   4   1   9       13.94       17.52      0.95 o
   5   1   9       18.53       13.31      1.00 o
   6   1   9        1.69        2.55      0.91 o
   7   1   9        1.76        2.44      0.87 o
  -7   2   9        1.30        0.95      0.59 o
  -6   2   9        0.36        0.27      0.44 o
  -5   2   9       42.60       46.31      1.73 o
  -4   2   9        5.28        2.69      0.36 o
  -3   2   9      183.21      184.87      3.28 o
  -2   2   9       28.10       27.41      0.69 o
  -1   2   9      290.13      288.75      4.06 o
   0   2   9      101.30      109.73      1.79 o
   1   2   9      311.95      297.41      4.19 o
   2   2   9       21.61       23.19      0.66 o
   3   2   9       25.58       24.22      0.90 o
   4   2   9        2.14        4.43      1.23 o
   5   2   9       48.09       58.44      2.16 o
   6   2   9        2.09        1.33      0.60 o
  -7   3   9        5.11        6.29      0.87 o
  -6   3   9        2.97        2.98      0.85 o
  -5   3   9       26.62       20.78      1.16 o
  -4   3   9        0.01        1.67      0.65 o
  -3   3   9        5.85        3.22      0.55 o
  -2   3   9      177.47      198.37      3.82 o
  -1   3   9      155.95      136.53      2.18 o
   0   3   9      127.76      141.50      2.25 o
   1   3   9      144.68      129.79      2.12 o
   2   3   9       31.78       38.17      1.45 o
   3   3   9      196.71      185.46      4.43 o
   4   3   9       48.38       47.50      1.87 o
   5   3   9      223.31      235.78      9.04 o
   6   3   9       20.62       20.68      1.41 o
  -7   4   9        0.00        0.67      0.57 o
  -6   4   9        5.99        7.11      0.85 o
  -5   4   9        2.30        2.93      0.63 o
  -4   4   9        0.18        0.00      0.38 o
  -3   4   9        9.39       13.65      1.35 o
  -2   4   9        1.10        0.52      0.30 o
  -1   4   9        1.57        3.30      0.38 o
   0   4   9      106.94      121.80      2.22 o
   1   4   9       14.73       18.54      0.68 o
   2   4   9        5.35        2.78      0.42 o
   3   4   9        0.22        3.07      0.78 o
   4   4   9        3.05        3.19      0.73 o
   5   4   9      136.73      154.87     11.15 o
   6   4   9        0.08        1.39      0.74 o
  -7   5   9        0.09        0.09      0.55 o
  -6   5   9        1.07        1.14      0.58 o
  -5   5   9        4.37        4.24      0.73 o
  -4   5   9        0.20        0.97      0.85 o
  -3   5   9       41.74       46.80      1.35 o
  -2   5   9        1.26        0.60      0.48 o
  -1   5   9       50.04       42.49      2.04 o
   0   5   9       30.54       30.90      0.89 o
   1   5   9       79.31       71.99      1.74 o
   2   5   9        8.41        8.78      0.67 o
   3   5   9       13.92       23.12      1.52 o
   4   5   9        3.76        1.68      0.70 o
   5   5   9        0.37       -0.34      0.62 o
  -6   6   9        0.18        0.03      0.55 o
  -5   6   9        0.01       -0.21      0.45 o
  -4   6   9       16.21       11.21      0.93 o
  -3   6   9        7.90        8.54      0.66 o
  -2   6   9       30.52       35.28      1.19 o
  -1   6   9       12.75       13.39      0.74 o
   0   6   9        1.14        4.97      3.54 o
   1   6   9       45.57       44.39      1.87 o
   2   6   9        6.23        8.21      0.68 o
   3   6   9       11.19       14.78      2.18 o
   4   6   9        3.30        6.62      0.93 o
   5   6   9        0.81        0.85      0.65 o
  -6   7   9        7.50        7.37      1.01 o
  -5   7   9       21.35       17.25      1.25 o
  -4   7   9       19.92       22.85      1.32 o
  -3   7   9       26.84       25.39      1.07 o
  -2   7   9       25.41       19.17      1.29 o
  -1   7   9        0.39        0.50      0.47 o
   0   7   9        3.36        2.38      0.57 o
   1   7   9        1.39        1.19      0.55 o
   2   7   9        0.94        0.06      0.36 o
   3   7   9        7.38        8.18      0.77 o
   4   7   9        3.28        1.89      0.79 o
  -5   8   9        1.61        3.37      0.78 o
  -4   8   9       10.04        6.63      0.71 o
  -3   8   9        0.83        1.16      0.43 o
  -2   8   9        6.64        6.12      0.83 o
  -1   8   9        6.29        6.86      1.27 o
   0   8   9        0.06       -0.43      0.43 o
   1   8   9       16.42       11.96      1.07 o
   2   8   9        9.14       13.99      1.12 o
   3   8   9        4.43        4.23      1.58 o
  -3   9   9        0.06       -0.01      0.84 o
  -2   9   9        2.99        5.13      0.96 o
  -1   9   9        7.61        5.28      0.85 o
   0   9   9       12.72       14.48      1.17 o
   1   9   9        1.80        1.13      0.59 o
  -1  -9  10        0.75        0.24      0.82 o
   2  -9  10        6.51        6.93      0.89 o
  -3  -8  10        2.29        1.88      0.58 o
  -2  -8  10        2.55        1.55      0.57 o
  -1  -8  10        1.87        1.23      0.50 o
   0  -8  10       19.93       20.17      1.57 o
   1  -8  10        0.55        1.47      0.74 o
   2  -8  10        2.84        3.89      1.12 o
   3  -8  10        3.64        3.47      1.30 o
   4  -8  10        2.53        3.49      0.76 o
  -4  -7  10        6.04        6.56      0.86 o
  -3  -7  10        0.35       -0.29      0.46 o
  -2  -7  10        7.94        9.85      0.88 o
  -1  -7  10        1.95        1.31      0.51 o
   0  -7  10       17.18       16.82      1.02 o
   1  -7  10        5.98        6.71      0.62 o
   2  -7  10        4.50        6.67      2.01 o
   3  -7  10        6.81        3.82      0.74 o
   4  -7  10       23.06       23.61      2.65 o
   5  -7  10        1.65        3.47      0.76 o
  -5  -6  10        4.84        4.87      0.81 o
  -4  -6  10        5.00        5.85      0.84 o
  -3  -6  10        4.12        4.83      0.73 o
  -2  -6  10       15.60       12.20      0.93 o
  -1  -6  10        9.84        8.47      0.63 o
   0  -6  10       11.85       11.94      0.70 o
   1  -6  10       34.48       32.78      1.35 o
   2  -6  10        9.02        4.87      0.54 o
   3  -6  10        1.56        2.22      0.45 o
   4  -6  10        3.88        3.64      0.74 o
   5  -6  10       17.30       20.99      1.79 o
  -6  -5  10        0.82        1.64      0.71 o
  -5  -5  10        0.58        1.97      0.74 o
  -4  -5  10        0.32        1.02      0.50 o
  -3  -5  10        5.31        7.06      0.99 o
  -2  -5  10       16.47       14.92      0.78 o
  -1  -5  10        4.86        3.44      0.46 o
   0  -5  10       28.93       28.07      1.03 o
   1  -5  10       18.13       12.17      0.80 o
   2  -5  10      295.88      292.69      5.13 o
   3  -5  10       24.25       25.32      1.08 o
   4  -5  10      373.33      397.09      6.87 o
   5  -5  10        1.78        0.92      0.82 o
   6  -5  10       25.83       23.72      1.99 o
  -6  -4  10        2.23        1.31      0.65 o
  -5  -4  10        3.25        3.46      0.71 o
  -4  -4  10        2.08        1.27      0.51 o
  -3  -4  10       76.46       90.13      2.05 o
  -2  -4  10       11.12        8.54      1.03 o
  -1  -4  10      103.00      111.29      2.28 o
   0  -4  10       19.56       14.24      0.69 o
   1  -4  10       11.15       10.70      0.67 o
   2  -4  10      160.10      178.27      3.38 o
   3  -4  10       21.07       18.91      1.07 o
   4  -4  10      385.19      406.24      8.32 o
   5  -4  10      144.22      143.25      3.70 o
   6  -4  10      301.78      333.45     10.22 o
  -6  -3  10        0.03       -0.13      0.86 o
  -5  -3  10        0.56        0.33      0.50 o
  -4  -3  10       14.27       13.15      1.24 o
  -3  -3  10        0.47        1.42      0.37 o
  -2  -3  10       88.18       94.40      2.03 o
  -1  -3  10       49.56       47.00      1.26 o
   0  -3  10      155.95      164.51      2.58 o
   1  -3  10      141.93      154.88      4.77 o
   2  -3  10       81.25       94.08      2.78 o
   3  -3  10        1.14        2.35      0.91 o
   4  -3  10       18.35       15.86      2.06 o
   5  -3  10       80.10       92.59      2.74 o
   6  -3  10       33.02       34.07      1.62 o
  -7  -2  10        0.00        0.28      0.88 o
  -6  -2  10        0.25        0.17      0.44 o
  -5  -2  10        4.22        5.04      0.56 o
  -4  -2  10       37.93       33.76      1.14 o
  -3  -2  10       83.37       91.69      2.02 o
  -2  -2  10       28.21       30.14      1.75 o
  -1  -2  10        0.24       -0.24      0.24 o
   0  -2  10        0.04        0.93      0.28 o
   1  -2  10        8.96       13.28      0.98 o
   2  -2  10       27.25       19.95      2.76 o
   3  -2  10       37.90       40.58      2.00 o
   4  -2  10       15.11       11.23      0.88 o
   5  -2  10       26.15       23.40      1.45 o
   6  -2  10        1.70        3.22      0.67 o
  -7  -1  10        3.71        3.29      0.67 o
  -6  -1  10        0.56        1.11      0.48 o
  -5  -1  10        7.04        5.82      0.59 o
  -4  -1  10        0.34        0.50      0.33 o
  -3  -1  10       11.73       11.64      0.68 o
  -2  -1  10       30.82       27.22      0.93 o
  -1  -1  10       20.14       24.02      0.89 o
   0  -1  10       66.58       51.36      1.61 o
   1  -1  10      149.44      147.96      4.51 o
   2  -1  10       67.74       65.08      1.91 o
   3  -1  10       60.44       65.99      2.00 o
   4  -1  10        0.97        0.85      0.75 o
   5  -1  10        3.58        3.54      0.60 o
   6  -1  10        2.07        2.08      0.48 o
   7  -1  10        0.05        0.04      0.62 o
  -7   0  10        4.91        6.31      0.88 o
  -6   0  10        0.01        0.03      0.34 o
  -5   0  10       26.60       24.76      1.00 o
  -4   0  10       11.63       13.21      0.74 o
  -3   0  10       63.38       75.72      1.76 o
  -2   0  10        4.98        6.11      0.52 o
  -1   0  10       20.67       21.81      1.43 o
   0   0  10      348.04      337.74      4.67 o
   1   0  10        0.95        3.83      0.40 o
   2   0  10       16.73       15.02      0.67 o
   3   0  10        9.92        8.07      0.58 o
   4   0  10        2.79        0.67      0.38 o
   5   0  10        1.56        2.19      0.45 o
   6   0  10        0.21       -0.16      0.46 o
   7   0  10        0.01       -0.42      0.48 o
  -7   1  10        5.42        3.43      0.72 o
  -6   1  10        4.64        4.70      0.73 o
  -5   1  10        0.01       -0.18      0.29 o
  -4   1  10        0.02        0.72      0.32 o
  -3   1  10       61.01       52.87      1.33 o
  -2   1  10       45.04       43.49      1.13 o
  -1   1  10      161.01      150.60      2.32 o
   0   1  10      906.11      921.33     12.07 o
   1   1  10      411.35      450.67      6.14 o
   2   1  10       16.40       17.84      0.75 o
   3   1  10       26.76       27.79      1.14 o
   4   1  10       18.19       14.99      0.99 o
   5   1  10        0.32        0.17      0.48 o
   6   1  10        2.39        2.96      0.68 o
  -7   2  10        9.12        9.40      1.82 o
  -6   2  10        9.36        9.26      1.37 o
  -5   2  10       17.51       15.81      2.07 o
  -4   2  10        0.17       -0.12      0.25 o
  -3   2  10        2.04        1.93      0.34 o
  -2   2  10       23.72       19.55      1.28 o
  -1   2  10      122.71      117.51      1.92 o
   0   2  10      317.16      324.51      4.57 o
   1   2  10      116.83      125.76      2.05 o
   2   2  10       18.10       18.65      0.78 o
   3   2  10       88.26       93.40      2.07 o
   4   2  10       20.80       17.71      1.13 o
   5   2  10        1.73        3.22      0.72 o
   6   2  10        4.68        5.25      0.88 o
  -7   3  10        0.32        0.21      0.53 o
  -6   3  10        1.06        0.38      0.57 o
  -5   3  10        4.61        8.37      0.87 o
  -4   3  10       15.31       21.68      1.16 o
  -3   3  10       69.34       72.04      1.66 o
  -2   3  10       12.73       13.26      0.65 o
  -1   3  10      267.94      281.63      4.30 o
   0   3  10       60.60       60.58      1.24 o
   1   3  10     1058.95     1087.56     32.16 o
   2   3  10      200.53      215.11      6.17 o
   3   3  10      401.95      415.06     10.31 o
   4   3  10       20.17       18.10      1.23 o
   5   3  10       18.73       16.90      1.27 o
   6   3  10        0.14        0.51      0.53 o
  -7   4  10        1.79        1.51      0.65 o
  -6   4  10        0.31        0.54      0.56 o
  -5   4  10       13.37       10.41      1.53 o
  -4   4  10        4.15        3.45      0.63 o
  -3   4  10       36.01       32.98      1.39 o
  -2   4  10       12.53       10.25      0.66 o
  -1   4  10      490.48      480.53      7.48 o
   0   4  10       16.07       19.33      0.74 o
   1   4  10     1831.37     1953.89     25.22 o
   2   4  10        9.10       11.21      0.73 o
   3   4  10     1453.18     1645.88     31.15 o
   4   4  10        0.86        1.52      0.66 o
   5   4  10      269.80      292.38      6.96 o
  -6   5  10        2.50        1.41      0.67 o
  -5   5  10       13.48       13.92      1.09 o
  -4   5  10        2.13        2.16      1.10 o
  -3   5  10       26.08       29.31      1.38 o
  -2   5  10       29.89       30.77      1.13 o
  -1   5  10       92.91       85.53      2.04 o
   0   5  10       94.14      105.85      2.26 o
   1   5  10        0.82        1.34      0.41 o
   2   5  10       78.17       80.32      1.95 o
   3   5  10       92.34       73.36      3.72 o
   4   5  10       26.46       23.62      1.46 o
   5   5  10       81.88       89.46      3.08 o
  -6   6  10        2.61        2.51      0.74 o
  -5   6  10        1.58        2.24      0.66 o
  -4   6  10        0.38        0.14      0.45 o
  -3   6  10       13.17       16.82      1.07 o
  -2   6  10       10.85        9.81      0.69 o
  -1   6  10       28.14       24.87      0.99 o
   0   6  10        6.05        5.32      1.17 o
   1   6  10       10.56        8.75      0.67 o
   2   6  10        3.25        3.93      0.53 o
   3   6  10        7.07       12.18      1.42 o
   4   6  10        2.35        0.40      0.57 o
  -5   7  10        0.45        0.00      0.59 o
  -4   7  10        0.15        1.01      1.00 o
  -3   7  10        2.71        1.99      0.48 o
  -2   7  10       14.59       12.89      0.81 o
  -1   7  10       14.83       13.98      1.04 o
   0   7  10       38.17       34.28      1.55 o
   1   7  10        8.38        8.11      0.86 o
   2   7  10        9.67        8.91      0.92 o
   3   7  10        1.18        0.26      0.53 o
  -4   8  10        4.16        8.86      1.19 o
  -3   8  10        7.31        5.70      0.67 o
  -2   8  10       11.45       10.64      1.07 o
  -1   8  10        4.23        3.71      0.74 o
   0   8  10        2.73        2.19      0.68 o
   1   8  10        2.79        2.98      0.70 o
   2   8  10        1.03        2.98      0.66 o
  -3   9  10        2.54        1.98      0.95 o
  -2   9  10        5.44        7.49      2.63 o
  -1   9  10        2.33        3.18      0.76 o
   0   9  10        0.99        0.75      0.54 o
  -2  -8  11        2.94        3.96      0.71 o
  -1  -8  11        0.03        0.39      0.44 o
   0  -8  11        1.89        2.59      0.84 o
   1  -8  11        0.79        1.01      0.70 o
   2  -8  11        0.06       -0.28      0.60 o
   3  -8  11       17.03       18.84      1.41 o
  -4  -7  11        2.49        3.60      0.73 o
  -3  -7  11        0.00        0.70      0.71 o
  -2  -7  11       11.71       11.80      1.81 o
  -1  -7  11        0.52        0.02      0.38 o
   0  -7  11        5.64        4.21      0.65 o
   1  -7  11        0.50        0.45      0.45 o
   2  -7  11       30.29       29.02      1.48 o
   3  -7  11       18.13       18.38      1.24 o
   4  -7  11        1.93        1.73      0.66 o
  -5  -6  11        1.45        1.79      0.76 o
  -4  -6  11        2.88        3.00      0.70 o
  -3  -6  11        5.24        4.29      0.72 o
  -2  -6  11        0.06        0.78      0.47 o
  -1  -6  11       24.84       23.58      0.97 o
   0  -6  11        7.49        5.32      0.67 o
   1  -6  11       13.43        9.06      0.81 o
   2  -6  11        2.46        2.18      0.45 o
   3  -6  11       34.82       32.17      1.96 o
   4  -6  11       27.42       32.12      1.62 o
   5  -6  11        0.00       -0.34      0.70 o
  -5  -5  11        6.22        5.99      0.93 o
  -4  -5  11       51.36       51.94      2.21 o
  -3  -5  11        0.10        0.39      0.46 o
  -2  -5  11      359.16      408.15      7.55 o
  -1  -5  11       28.37       34.62      1.55 o
   0  -5  11      273.18      279.50      5.96 o
   1  -5  11      150.78      171.75      4.05 o
   2  -5  11       65.55       69.93      1.80 o
   3  -5  11       15.17       16.50      1.12 o
   4  -5  11       14.39       15.57      1.07 o
   5  -5  11        8.59        7.94      1.21 o
  -6  -4  11        1.28        0.62      0.63 o
  -5  -4  11        1.92        2.81      0.71 o
  -4  -4  11        0.52        1.53      0.58 o
  -3  -4  11        0.06        0.17      0.38 o
  -2  -4  11      245.33      240.17      4.26 o
  -1  -4  11       89.32       87.93      3.14 o
   0  -4  11     1739.40     1908.83     28.17 o
   1  -4  11      181.27      179.09      4.16 o
   2  -4  11     1184.35     1263.30     24.96 o
   3  -4  11      154.45      146.91      3.65 o
   4  -4  11      222.22      225.64      5.15 o
   5  -4  11        0.39        0.48      0.52 o
   6  -4  11        1.06        0.60      0.95 o
  -6  -3  11       15.36       15.21      1.22 o
  -5  -3  11       19.84       20.59      2.17 o
  -4  -3  11       35.06       33.37      1.20 o
  -3  -3  11        0.48        0.32      0.35 o
  -2  -3  11       14.18       15.24      1.05 o
  -1  -3  11      191.87      198.29      3.57 o
   0  -3  11       39.12       39.16      1.15 o
   1  -3  11     1383.86     1498.66     27.47 o
   2  -3  11      437.07      457.19      9.13 o
   3  -3  11      798.56      835.06     27.27 o
   4  -3  11      219.41      236.84      5.33 o
   5  -3  11      180.91      189.45      5.82 o
   6  -3  11       70.59       71.45      2.47 o
  -7  -2  11        2.09        2.17      0.92 o
  -6  -2  11        0.55        0.99      0.77 o
  -5  -2  11       10.84       10.59      0.77 o
  -4  -2  11       24.56       23.62      1.00 o
  -3  -2  11       22.47       27.09      1.01 o
  -2  -2  11       87.66       68.82      1.66 o
  -1  -2  11      252.15      256.56      4.38 o
   0  -2  11       29.08       26.53      0.89 o
   1  -2  11      454.85      436.24      8.63 o
   2  -2  11        0.27        1.06      0.45 o
   3  -2  11        3.62        1.91      1.20 o
   4  -2  11       27.02       30.32      1.38 o
   5  -2  11       49.17       47.14      3.37 o
   6  -2  11        0.14        0.93      0.55 o
  -7  -1  11        0.41        1.15      0.80 o
  -6  -1  11        0.01        0.11      0.37 o
  -5  -1  11        2.09        1.53      0.44 o
  -4  -1  11        0.15        0.16      0.32 o
  -3  -1  11       26.97       29.78      1.05 o
  -2  -1  11       10.96       17.90      0.81 o
  -1  -1  11      348.46      358.58      5.84 o
   0  -1  11        5.66        7.91      0.70 o
   1  -1  11      192.43      182.98      3.30 o
   2  -1  11      116.38       86.50      2.40 o
   3  -1  11       14.23       12.06      0.87 o
   4  -1  11       23.03       18.73      1.08 o
   5  -1  11        0.20        0.25      0.37 o
   6  -1  11        2.93        3.98      0.88 o
  -7   0  11        0.47        0.96      0.51 o
  -6   0  11        1.15        1.77      0.47 o
  -5   0  11        0.40        0.15      0.36 o
  -4   0  11        0.94        0.72      0.37 o
  -3   0  11       28.45       26.68      1.00 o
  -2   0  11        6.66        3.72      0.54 o
  -1   0  11       53.76       55.48      1.33 o
   0   0  11       31.81       35.87      0.89 o
   1   0  11       16.31       19.95      1.03 o
   2   0  11        2.36        1.34      0.47 o
   3   0  11       48.15       46.94      2.52 o
   4   0  11       18.88       18.35      0.86 o
   5   0  11        5.54        6.52      0.76 o
   6   0  11        0.03        0.24      0.47 o
  -7   1  11        0.03        0.66      0.76 o
  -6   1  11        6.02        8.13      1.53 o
  -5   1  11       17.46       15.51      0.78 o
  -4   1  11        6.61        8.14      0.61 o
  -3   1  11       24.75       25.66      1.40 o
  -2   1  11        0.46        0.81      0.27 o
  -1   1  11      154.88      181.86      3.23 o
   0   1  11       72.33       80.27      1.53 o
   1   1  11        9.97        7.98      0.54 o
   2   1  11       27.60       29.20      0.98 o
   3   1  11       11.39       11.60      1.29 o
   4   1  11        5.30        4.51      0.70 o
   5   1  11        0.10        0.63      0.52 o
   6   1  11        1.07        1.45      0.55 o
  -7   2  11        5.98        6.44      1.54 o
  -6   2  11        5.57        5.03      0.80 o
  -5   2  11       35.53       34.48      1.54 o
  -4   2  11       18.05       13.71      0.72 o
  -3   2  11      217.84      216.79      3.86 o
  -2   2  11       53.55       54.32      3.31 o
  -1   2  11       78.22       81.40      1.76 o
   0   2  11       10.67       12.66      0.77 o
   1   2  11       11.37       13.47      0.75 o
   2   2  11        3.35        5.09      1.33 o
   3   2  11        0.00       -0.06      0.29 o
   4   2  11        0.61        2.37      0.75 o
   5   2  11        1.94        1.35      0.88 o
   6   2  11        1.94        2.04      0.64 o
  -7   3  11       12.55       14.07      1.18 o
  -6   3  11        6.33        5.93      0.85 o
  -5   3  11      193.57      196.02      4.74 o
  -4   3  11      125.07      111.34      3.06 o
  -3   3  11      561.74      607.82     11.78 o
  -2   3  11       18.43       22.13      0.86 o
  -1   3  11      571.90      583.47     11.14 o
   0   3  11      132.87      128.76      2.62 o
   1   3  11        8.74        9.08      0.52 o
   2   3  11      241.47      257.18      4.55 o
   3   3  11       89.19       95.33      2.81 o
   4   3  11       84.82       86.84      6.34 o
   5   3  11       69.17       77.39      2.74 o
   6   3  11       14.08       14.15      1.59 o
  -6   4  11        3.50        4.47      0.87 o
  -5   4  11      149.74      168.79      4.31 o
  -4   4  11        2.57        1.71      0.69 o
  -3   4  11     1467.36     1617.82     29.57 o
  -2   4  11       50.70       49.65      1.76 o
  -1   4  11     2463.67     2700.06     34.65 o
   0   4  11       34.23       32.19      1.08 o
   1   4  11      735.17      774.83     13.09 o
   2   4  11        6.81        8.75      0.86 o
   3   4  11        0.80        1.43      0.59 o
   4   4  11        0.24        1.93      0.64 o
   5   4  11       38.50       41.14      1.99 o
  -6   5  11       14.02       13.14      1.16 o
  -5   5  11        1.92        3.53      0.79 o
  -4   5  11       55.05       65.25      2.49 o
  -3   5  11       21.78       17.57      2.17 o
  -2   5  11      175.27      182.63      4.29 o
  -1   5  11      280.33      310.04      6.49 o
   0   5  11       85.74       94.85      1.84 o
   1   5  11      338.28      368.00      6.23 o
   2   5  11       57.02       66.51      2.25 o
   3   5  11      105.91       90.21      2.85 o
   4   5  11        8.08        9.22      1.34 o
   5   5  11        3.44        2.52      0.76 o
  -6   6  11        0.09       -0.31      0.63 o
  -5   6  11        0.03       -0.51      0.51 o
  -4   6  11        0.33       -0.39      0.47 o
  -3   6  11        7.38        7.21      0.87 o
  -2   6  11       11.40       14.21      0.87 o
  -1   6  11       13.82       10.85      0.71 o
   0   6  11        1.07        1.74      0.52 o
   1   6  11       28.90       26.09      1.37 o
   2   6  11        1.88        3.30      0.91 o
   3   6  11        7.50        9.38      1.37 o
   4   6  11        2.23        2.72      0.75 o
  -5   7  11        4.33        4.46      0.85 o
  -4   7  11       16.01       13.03      1.08 o
  -3   7  11        1.53        1.37      0.56 o
  -2   7  11        9.33       11.16      1.02 o
  -1   7  11        6.04        6.67      0.81 o
   0   7  11        9.11       10.08      0.96 o
   1   7  11        0.69        0.25      0.50 o
   2   7  11        0.95        2.21      0.97 o
   3   7  11        0.48        0.33      1.11 o
  -4   8  11        1.54        3.35      0.75 o
  -3   8  11        3.71        5.68      0.82 o
  -2   8  11        0.06       -0.14      0.73 o
  -1   8  11        0.45        0.36      0.54 o
   0   8  11        1.24        2.56      0.66 o
   1   8  11        1.97        1.80      0.62 o
   2   8  11        0.55        1.95      0.94 o
  -2  -8  12        4.57        5.73      0.82 o
  -1  -8  12       12.69       14.42      1.41 o
   0  -8  12        0.64        2.31      0.80 o
   1  -8  12        7.19        7.58      1.21 o
   2  -8  12        6.11        7.38      1.21 o
  -3  -7  12        4.06        4.98      0.81 o
  -2  -7  12        4.19        3.77      0.69 o
  -1  -7  12        3.26        2.49      0.80 o
   0  -7  12       31.68       28.96      1.39 o
   1  -7  12        0.02       -0.38      0.55 o
   2  -7  12        5.09        6.03      1.28 o
   3  -7  12       13.34       17.61      2.22 o
   4  -7  12        0.39        0.54      0.54 o
  -4  -6  12        6.73        6.08      0.86 o
  -3  -6  12       28.41       32.25      2.31 o
  -2  -6  12       13.36       13.19      1.04 o
  -1  -6  12        3.57        3.63      0.51 o
   0  -6  12        2.37        2.36      0.55 o
   1  -6  12        0.84        5.01      3.81 o
   2  -6  12        7.04        5.60      0.72 o
   3  -6  12       12.50       10.92      0.82 o
   4  -6  12        0.08        0.18      0.66 o
  -5  -5  12       14.68       14.83      1.27 o
  -4  -5  12       36.09       37.12      1.73 o
  -3  -5  12       38.67       40.91      1.72 o
  -2  -5  12        3.42        4.45      0.55 o
  -1  -5  12      101.20      113.42      2.45 o
   0  -5  12        2.66        1.81      0.50 o
   1  -5  12       28.39       31.15      1.43 o
   2  -5  12        3.29        1.49      0.44 o
   3  -5  12       18.41       17.97      1.78 o
   4  -5  12        0.04        0.35      0.44 o
   5  -5  12        0.00       -0.64      0.64 o
  -5  -4  12       26.65       29.59      1.60 o
  -4  -4  12      351.34      377.20     14.48 o
  -3  -4  12      147.01      147.27      3.03 o
  -2  -4  12      472.26      485.74      7.89 o
  -1  -4  12       41.69       33.90      1.29 o
   0  -4  12        5.47        5.54      0.70 o
   1  -4  12        5.80        6.22      0.72 o
   2  -4  12      137.17      148.91      3.71 o
   3  -4  12      113.84      112.84      3.09 o
   4  -4  12       95.83       94.36      2.80 o
   5  -4  12       10.56       10.72      2.36 o
  -6  -3  12        0.02        1.32      0.73 o
  -5  -3  12       63.68       64.36      2.29 o
  -4  -3  12       80.29       82.07      2.07 o
  -3  -3  12      406.41      428.68      8.69 o
  -2  -3  12      529.18      598.60     15.01 o
  -1  -3  12      873.98      925.23     14.11 o
   0  -3  12     1284.89     1402.70     25.82 o
   1  -3  12      115.53      125.77      3.24 o
   2  -3  12      262.86      280.54      6.07 o
   3  -3  12        0.02       -0.07      0.69 o
   4  -3  12       33.28       28.53      1.41 o
   5  -3  12       26.44       26.57      1.43 o
   6  -3  12        0.00        0.30      0.50 o
  -6  -2  12       15.90       14.22      1.13 o
  -5  -2  12       10.80       10.12      0.79 o
  -4  -2  12        6.70        5.52      0.64 o
  -3  -2  12        0.74        1.15      0.42 o
  -2  -2  12       16.70       14.69      1.26 o
  -1  -2  12       76.34       77.15      1.80 o
   0  -2  12        0.13       -0.09      0.43 o
   1  -2  12      508.79      520.95     10.25 o
   2  -2  12       47.14       52.75      1.85 o
   3  -2  12       54.09       48.41      2.26 o
   4  -2  12        5.74        7.02      0.81 o
   5  -2  12        3.64        4.00      0.72 o
   6  -2  12        9.90       11.58      1.87 o
  -6  -1  12        0.08        0.04      0.42 o
  -5  -1  12        8.55        8.05      1.21 o
  -4  -1  12        0.07       -0.06      0.33 o
  -3  -1  12        0.32        1.22      0.38 o
  -2  -1  12       38.34       31.83      1.09 o
  -1  -1  12       18.53       17.99      0.80 o
   0  -1  12      235.32      256.49      8.34 o
   1  -1  12       26.16       28.12      0.95 o
   2  -1  12        2.94        3.01      0.42 o
   3  -1  12       51.07       49.46      1.65 o
   4  -1  12        8.93        8.53      0.67 o
   5  -1  12        3.84        3.91      0.55 o
   6  -1  12        2.11        4.10      0.78 o
  -7   0  12        0.12        0.66      0.80 o
  -6   0  12        1.45        1.44      0.48 o
  -5   0  12        4.40        4.79      0.59 o
  -4   0  12        0.50        0.30      0.34 o
  -3   0  12       41.40       34.80      1.56 o
  -2   0  12       18.78       23.29      1.12 o
  -1   0  12       79.48       73.37      1.64 o
   0   0  12       17.49       10.27      0.55 o
   1   0  12       55.14       56.16      2.93 o
   2   0  12       27.39       32.61      1.06 o
   3   0  12        8.00        9.84      0.65 o
   4   0  12       16.92       12.89      0.78 o
   5   0  12        1.29        1.36      0.44 o
   6   0  12        4.67        4.07      0.76 o
  -7   1  12        2.16        0.94      1.14 o
  -6   1  12        0.23       -0.14      0.51 o
  -5   1  12        0.02        0.08      0.31 o
  -4   1  12        2.09        2.23      0.41 o
  -3   1  12        5.39        4.55      0.48 o
  -2   1  12        0.87        0.19      0.27 o
  -1   1  12        5.06        3.47      0.39 o
   0   1  12       13.13        8.11      0.71 o
   1   1  12       31.71       29.61      0.98 o
   2   1  12       41.35       44.83      1.29 o
   3   1  12       29.81       28.19      1.23 o
   4   1  12        6.03        6.55      0.63 o
   5   1  12        0.00        0.29      0.56 o
   6   1  12        6.04        7.42      1.28 o
  -7   2  12       10.94       13.47      1.45 o
  -6   2  12       16.05       13.56      1.34 o
  -5   2  12       23.00       22.37      1.27 o
  -4   2  12        1.32        0.66      0.35 o
  -3   2  12        2.12        2.55      0.41 o
  -2   2  12       26.73       29.18      1.25 o
  -1   2  12       20.15       19.85      0.80 o
   0   2  12       48.15       47.16      1.07 o
   1   2  12       13.87       11.69      0.68 o
   2   2  12        0.73        0.88      0.40 o
   3   2  12        4.65        5.45      0.56 o
   4   2  12        3.00        3.13      0.67 o
   5   2  12        0.00        0.15      0.51 o
  -6   3  12        0.01        0.98      0.84 o
  -5   3  12       38.89       40.62      2.73 o
  -4   3  12      109.99      126.71      4.36 o
  -3   3  12        2.94        2.55      0.54 o
  -2   3  12      380.32      388.00      6.71 o
  -1   3  12      216.41      210.44      3.77 o
   0   3  12      347.19      356.74      5.99 o
   1   3  12      230.88      241.38      4.32 o
   2   3  12       37.08       33.50      1.15 o
   3   3  12       31.73       28.29      1.43 o
   4   3  12        0.16        0.58      0.78 o
   5   3  12        0.05        0.39      0.87 o
  -6   4  12        2.42        2.10      0.77 o
  -5   4  12      335.07      356.79      7.80 o
  -4   4  12       18.56       21.31      1.32 o
  -3   4  12       51.62       48.49      1.84 o
  -2   4  12       12.38       10.18      1.16 o
  -1   4  12       86.57       92.86      3.20 o
   0   4  12       37.16       37.05      1.01 o
   1   4  12      242.90      261.27      4.67 o
   2   4  12       10.01       11.40      0.96 o
   3   4  12       60.66       63.60      2.28 o
   4   4  12        1.41        1.87      0.64 o
   5   4  12        0.66       -0.15      0.59 o
  -6   5  12        7.63        5.18      0.94 o
  -5   5  12      180.03      183.18      4.73 o
  -4   5  12       21.29       24.20      1.38 o
  -3   5  12      422.69      443.04      9.29 o
  -2   5  12       18.75       16.84      1.08 o
  -1   5  12       68.80       64.39      1.71 o
   0   5  12       18.58       19.90      0.98 o
   1   5  12        0.45        0.05      0.31 o
   2   5  12        0.60        0.22      0.44 o
   3   5  12        3.31        4.02      0.76 o
   4   5  12        0.11        0.49      0.50 o
  -5   6  12        3.32        5.30      1.21 o
  -4   6  12        1.32        1.66      0.64 o
  -3   6  12       11.84       12.58      1.22 o
  -2   6  12        0.14        0.69      0.48 o
  -1   6  12       76.49       69.89      1.83 o
   0   6  12        5.35        5.95      1.72 o
   1   6  12       27.39       24.19      1.29 o
   2   6  12        7.19        7.12      0.85 o
   3   6  12        4.52        7.07      0.93 o
  -4   7  12        0.28        0.27      0.49 o
  -3   7  12        0.53       -0.14      0.92 o
  -2   7  12        4.31        2.55      1.53 o
  -1   7  12        5.74        7.48      1.46 o
   0   7  12        0.46       -0.24      0.54 o
   1   7  12        2.58        3.29      0.70 o
   2   7  12        0.35       -0.32      0.76 o
  -3   8  12        3.91        4.82      0.79 o
  -2   8  12        1.86        1.69      0.84 o
  -1   8  12        6.68        3.44      0.81 o
   0   8  12        8.68       10.68      0.99 o
   1   8  12        3.03        4.26      0.78 o
   0  -8  13        0.44        0.00      0.66 o
   1  -8  13        3.43        4.16      1.05 o
  -2  -7  13        2.68        3.49      0.71 o
  -1  -7  13        4.87        6.11      1.09 o
   0  -7  13        0.21        0.30      0.46 o
   1  -7  13        0.72        1.00      0.54 o
   2  -7  13        0.12        0.62      0.48 o
   3  -7  13        0.10       -0.32      0.46 o
  -4  -6  13        2.93        3.62      0.75 o
  -3  -6  13        5.74        5.58      0.82 o
  -2  -6  13        2.54        3.85      0.98 o
  -1  -6  13        0.00        0.81      0.51 o
   0  -6  13        0.16       -0.27      0.41 o
   1  -6  13       10.71       10.48      0.96 o
   2  -6  13        4.12        2.54      0.63 o
   3  -6  13       10.60       10.54      1.11 o
   4  -6  13        3.11        2.94      0.90 o
  -4  -5  13        2.59        2.73      0.76 o
  -3  -5  13        8.52        9.98      0.98 o
  -2  -5  13        0.04        0.22      0.38 o
  -1  -5  13        3.50        5.29      1.24 o
   0  -5  13        0.77        1.26      0.52 o
   1  -5  13        9.22       10.29      0.90 o
   2  -5  13        0.93        1.44      0.61 o
   3  -5  13        3.90        5.99      1.26 o
   4  -5  13        2.18        2.18      0.62 o
  -5  -4  13        6.59        6.75      0.95 o
  -4  -4  13        2.22        2.38      0.74 o
  -3  -4  13       26.39       27.56      1.15 o
  -2  -4  13      133.88      147.51      3.03 o
  -1  -4  13       53.95       49.45      1.82 o
   0  -4  13       24.91       21.03      1.17 o
   1  -4  13       29.11       29.82      1.40 o
   2  -4  13        0.38        0.27      0.48 o
   3  -4  13        0.03       -0.36      0.68 o
   4  -4  13        0.79        0.69      0.51 o
   5  -4  13        0.02       -0.12      0.48 o
  -5  -3  13       56.82       56.86      4.26 o
  -4  -3  13      210.94      226.05      4.30 o
  -3  -3  13       32.92       33.25      1.25 o
  -2  -3  13      148.40      165.08      3.24 o
  -1  -3  13       59.05       55.60      1.53 o
   0  -3  13        0.01       -0.09      0.76 o
   1  -3  13       19.84       17.63      1.10 o
   2  -3  13       23.13       25.05      1.30 o
   3  -3  13        0.99        1.44      0.54 o
   4  -3  13       26.23       25.54      1.39 o
   5  -3  13        6.71        7.51      2.28 o
  -6  -2  13        3.11        5.20      0.88 o
  -5  -2  13       69.13       73.41      2.03 o
  -4  -2  13       29.48       30.02      1.20 o
  -3  -2  13       93.41       83.48      2.03 o
  -2  -2  13       36.07       38.17      1.27 o
  -1  -2  13       67.73       65.23      2.08 o
   0  -2  13      115.77      123.37      3.66 o
   1  -2  13       18.52       17.87      1.09 o
   2  -2  13       12.33        9.80      0.87 o
   3  -2  13        1.37        0.30      0.46 o
   4  -2  13        8.03        6.58      0.80 o
   5  -2  13       10.77       10.66      1.54 o
  -6  -1  13        0.73        0.61      0.47 o
  -5  -1  13        1.60        2.10      0.53 o
  -4  -1  13        3.75        3.76      0.54 o
  -3  -1  13       17.53       18.46      0.93 o
  -2  -1  13        1.21        1.26      0.40 o
  -1  -1  13       50.43       46.79      1.27 o
   0  -1  13       85.84       79.13      2.34 o
   1  -1  13       60.66       56.55      1.90 o
   2  -1  13        5.84        3.81      0.47 o
   3  -1  13       11.73       11.23      0.72 o
   4  -1  13       52.59       45.86      2.58 o
   5  -1  13        1.16        2.05      0.50 o
  -6   0  13        0.18       -0.34      0.34 o
  -5   0  13        4.44        4.58      0.71 o
  -4   0  13        4.69        5.79      0.58 o
  -3   0  13       10.32       11.33      0.68 o
  -2   0  13        0.23        0.23      0.26 o
  -1   0  13       38.15       31.18      1.86 o
   0   0  13        7.78        5.51      0.67 o
   1   0  13       66.86       62.98      2.04 o
   2   0  13       27.62       20.71      1.24 o
   3   0  13        0.16        0.54      0.34 o
   4   0  13       19.12       20.50      0.99 o
   5   0  13        0.77        0.69      0.50 o
  -6   1  13        0.21        0.21      0.47 o
  -5   1  13        1.45        1.33      0.51 o
  -4   1  13        3.32        2.71      0.45 o
  -3   1  13       43.86       48.02      2.10 o
  -2   1  13       13.25       16.80      0.98 o
  -1   1  13       47.33       45.82      1.26 o
   0   1  13       80.24       61.85      1.97 o
   1   1  13        7.14        6.88      0.54 o
   2   1  13       30.13       33.25      1.14 o
   3   1  13       13.60       14.59      0.91 o
   4   1  13       10.54       11.66      0.79 o
   5   1  13        0.35        0.61      0.89 o
  -6   2  13        0.26        0.75      0.54 o
  -5   2  13        9.81        9.87      0.95 o
  -4   2  13        0.31        0.49      0.46 o
  -3   2  13       20.30       20.65      0.93 o
  -2   2  13        9.86        7.94      0.60 o
  -1   2  13       16.62       15.93      0.76 o
   0   2  13        3.54        2.45      0.37 o
   1   2  13       14.09       13.95      0.75 o
   2   2  13        8.03        8.52      0.64 o
   3   2  13        0.89        1.48      0.44 o
   4   2  13        6.82        7.02      0.87 o
   5   2  13        0.03        0.30      0.53 o
  -6   3  13       20.57       21.59      1.36 o
  -5   3  13       64.77       72.33      2.50 o
  -4   3  13        8.10        7.01      0.86 o
  -3   3  13       79.43       86.48      2.58 o
  -2   3  13        0.00       -0.15      0.30 o
  -1   3  13        1.63        1.67      0.37 o
   0   3  13       11.00       13.25      0.72 o
   1   3  13       38.18       34.30      1.17 o
   2   3  13        2.76        1.42      0.41 o
   3   3  13       14.64       12.84      1.03 o
   4   3  13        3.78        3.37      0.76 o
   5   3  13        6.65        8.56      2.23 o
  -6   4  13        0.06        0.72      0.57 o
  -5   4  13       54.87       54.51      2.20 o
  -4   4  13        0.93        0.26      0.52 o
  -3   4  13      147.75      141.19      4.02 o
  -2   4  13       12.73       12.04      0.93 o
  -1   4  13       28.21       33.41      1.20 o
   0   4  13       81.48       84.48      1.70 o
   1   4  13        6.23        6.97      0.65 o
   2   4  13       10.88       11.59      0.96 o
   3   4  13       17.55       15.87      1.21 o
   4   4  13        3.45        2.51      0.72 o
  -5   5  13       18.88       15.54      1.25 o
  -4   5  13        0.13       -0.11      0.52 o
  -3   5  13        0.37        0.29      0.50 o
  -2   5  13        8.09        6.83      0.79 o
  -1   5  13        7.83        8.75      0.83 o
   0   5  13       38.24       39.68      1.29 o
   1   5  13       62.88       68.46      2.29 o
   2   5  13        7.92        9.68      0.95 o
   3   5  13       24.85       23.69      1.42 o
   4   5  13        0.26        0.75      0.57 o
  -5   6  13        7.92        9.94      1.02 o
  -4   6  13        4.83        3.32      0.71 o
  -3   6  13        7.58        8.03      0.90 o
  -2   6  13        1.47        2.66      0.62 o
  -1   6  13       20.33       19.12      1.80 o
   0   6  13        0.01       -0.12      0.44 o
   1   6  13       31.79       38.88      2.45 o
   2   6  13        0.20        0.34      0.52 o
   3   6  13       22.28       25.91      1.54 o
  -4   7  13        0.09       -0.10      0.49 o
  -3   7  13        0.20        0.16      0.49 o
  -2   7  13        0.34        0.89      0.54 o
  -1   7  13        0.02        0.64      0.72 o
   0   7  13        3.49        3.60      0.80 o
   1   7  13        8.14       12.89      1.67 o
   2   7  13        8.40       13.21      1.65 o
  -1   8  13       10.17        8.40      1.27 o
  -1  -7  14        0.10        0.90      0.70 o
   0  -7  14        9.89       12.06      1.03 o
   1  -7  14        2.12        4.24      0.74 o
   2  -7  14        5.08        5.04      0.79 o
  -3  -6  14        5.40        7.31      0.91 o
  -2  -6  14        5.88        6.07      1.03 o
  -1  -6  14        3.68        3.73      0.71 o
   0  -6  14        7.05        8.50      0.90 o
   1  -6  14        1.17        1.70      0.59 o
   2  -6  14        8.78       10.41      1.26 o
   3  -6  14        0.07        0.49      0.47 o
  -4  -5  14        0.13        0.13      0.61 o
  -3  -5  14        8.03        9.18      0.97 o
  -2  -5  14        4.02        4.67      0.60 o
  -1  -5  14        0.14        0.47      0.50 o
   0  -5  14       14.73       14.86      1.24 o
   1  -5  14       11.47       12.37      1.02 o
   2  -5  14       24.22       23.76      1.36 o
   3  -5  14        0.11       -0.17      0.49 o
   4  -5  14        1.03        0.79      0.51 o
  -5  -4  14        6.64        6.66      1.02 o
  -4  -4  14        6.75        4.83      0.84 o
  -3  -4  14        0.02        0.45      0.41 o
  -2  -4  14        0.00        0.22      0.40 o
  -1  -4  14        0.04        0.10      0.47 o
   0  -4  14        2.10        2.39      0.60 o
   1  -4  14        0.14        0.05      0.48 o
   2  -4  14        4.63        6.32      0.80 o
   3  -4  14        2.92        3.21      0.70 o
   4  -4  14        1.02        1.16      0.55 o
  -5  -3  14       11.18        9.45      1.12 o
  -4  -3  14        0.36        0.01      0.41 o
  -3  -3  14       22.57       20.39      1.01 o
  -2  -3  14       24.79       23.13      1.04 o
  -1  -3  14       37.56       40.50      1.73 o
   0  -3  14      152.39      152.95      5.85 o
   1  -3  14       49.50       53.13      1.93 o
   2  -3  14       44.03       45.32      1.81 o
   3  -3  14        2.87        1.51      0.59 o
   4  -3  14        0.00        0.25      0.49 o
   5  -3  14       10.07        9.95      1.01 o
  -5  -2  14        2.42        2.12      0.55 o
  -4  -2  14        2.18        1.50      0.51 o
  -3  -2  14        0.40        0.49      0.41 o
  -2  -2  14        1.36        0.34      0.39 o
  -1  -2  14        0.20       -0.37      0.37 o
   0  -2  14        0.31       -0.39      0.39 o
   1  -2  14       80.71       70.10      2.28 o
   2  -2  14       17.54       19.35      1.67 o
   3  -2  14       43.17       37.12      1.63 o
   4  -2  14       16.85       18.09      1.15 o
   5  -2  14        0.44        0.65      0.41 o
  -6  -1  14        0.24        0.21      0.50 o
  -5  -1  14        1.91        1.32      0.51 o
  -4  -1  14        0.81        0.74      0.45 o
  -3  -1  14        3.91        2.81      0.50 o
  -2  -1  14       28.79       24.66      1.27 o
  -1  -1  14        5.44        3.93      0.65 o
   0  -1  14      271.03      235.42      5.29 o
   1  -1  14        1.54        1.67      0.53 o
   2  -1  14      103.88       96.02      2.79 o
   3  -1  14       26.40       26.78      1.35 o
   4  -1  14        7.48        7.92      0.73 o
   5  -1  14       10.25       10.77      0.79 o
  -6   0  14        0.41        0.34      0.54 o
  -5   0  14        4.35        4.51      0.57 o
  -4   0  14       11.40       10.63      0.87 o
  -3   0  14        0.26        0.02      0.30 o
  -2   0  14        0.56        1.18      0.34 o
  -1   0  14        2.06        2.74      0.40 o
   0   0  14       81.87       54.82      2.23 o
   1   0  14        0.49        0.00      0.43 o
   2   0  14      417.77      397.43      6.74 o
   3   0  14        0.42        0.50      0.37 o
   4   0  14      148.97      149.84      5.80 o
   5   0  14        2.92        4.01      0.90 o
  -6   1  14        4.64        5.85      0.79 o
  -5   1  14        0.02       -0.37      0.42 o
  -4   1  14       13.68       14.06      0.80 o
  -3   1  14       13.31       14.45      0.96 o
  -2   1  14       46.08       46.85      1.35 o
  -1   1  14        2.98        2.53      0.42 o
   0   1  14        0.79        2.70      0.58 o
   1   1  14       41.43       35.47      1.59 o
   2   1  14       18.24        8.85      0.71 o
   3   1  14       93.64       90.59      2.22 o
   4   1  14       49.35       46.07      6.56 o
   5   1  14       29.23       28.69      1.92 o
  -6   2  14        0.03        0.76      0.49 o
  -5   2  14        1.02        2.46      0.65 o
  -4   2  14        0.00       -0.42      0.42 o
  -3   2  14        0.99        1.23      0.39 o
  -2   2  14       19.13       21.86      0.91 o
  -1   2  14       18.54       19.48      0.85 o
   0   2  14        1.63       -0.18      0.81 o
   1   2  14        3.57        3.99      0.63 o
   2   2  14        0.21        1.12      0.41 o
   3   2  14        0.03       -0.10      0.38 o
   4   2  14        0.81        0.89      0.54 o
   5   2  14        2.25        3.44      0.99 o
  -6   3  14        0.05        0.83      1.00 o
  -5   3  14        0.36        1.01      0.56 o
  -4   3  14        0.30       -0.06      0.76 o
  -3   3  14       16.84       16.37      1.09 o
  -2   3  14        0.06       -0.05      0.31 o
  -1   3  14      123.57      121.30      4.24 o
   0   3  14        9.21       10.56      0.98 o
   1   3  14       52.95       51.97      1.89 o
   2   3  14        0.00       -0.32      0.32 o
   3   3  14       11.07        9.76      1.01 o
   4   3  14        2.56        4.27      0.79 o
  -5   4  14        1.76        1.74      1.72 o
  -4   4  14        0.37        0.70      0.54 o
  -3   4  14       16.13       16.18      1.11 o
  -2   4  14        1.69        2.23      0.55 o
  -1   4  14        1.80        1.37      0.39 o
   0   4  14        0.01        0.06      0.40 o
   1   4  14        0.84        0.69      0.39 o
   2   4  14        0.13        0.51      0.54 o
   3   4  14        4.72        4.45      0.79 o
   4   4  14        0.35        0.34      0.54 o
  -5   5  14        0.43        0.68      0.60 o
  -4   5  14        2.95        3.33      0.73 o
  -3   5  14       30.37       32.03      2.03 o
  -2   5  14        9.87       10.11      0.91 o
  -1   5  14       31.63       33.83      2.70 o
   0   5  14        1.25        2.02      0.53 o
   1   5  14        0.94        1.67      0.54 o
   2   5  14        4.16        5.06      1.00 o
   3   5  14        4.75        5.18      1.69 o
  -4   6  14        0.50        0.02      0.49 o
  -3   6  14       25.42       28.93      1.58 o
  -2   6  14        0.00       -0.05      0.46 o
  -1   6  14       65.43       76.32      4.61 o
   0   6  14        0.03       -0.26      0.68 o
   1   6  14       24.76       25.63      2.03 o
   2   6  14        0.23       -0.09      0.51 o
  -3   7  14       16.91       21.43      1.77 o
  -2   7  14        3.55        5.94      1.44 o
  -1   7  14       17.13       22.58      1.83 o
   0   7  14        1.33        2.92      0.90 o
  -2  -6  15        1.33        1.89      0.80 o
  -1  -6  15        3.18        3.94      0.72 o
   0  -6  15        8.09       10.86      0.99 o
   1  -6  15       21.00       26.02      3.14 o
   2  -6  15        1.93        2.62      0.64 o
  -3  -5  15        0.38        0.70      0.54 o
  -2  -5  15        2.09        2.60      0.66 o
  -1  -5  15        1.75        1.47      0.57 o
   0  -5  15       12.85       12.20      1.05 o
   1  -5  15       18.16       16.08      1.14 o
   2  -5  15        0.67        1.10      0.55 o
   3  -5  15        0.11        0.22      0.48 o
  -4  -4  15        0.73        0.42      0.60 o
  -3  -4  15        3.89        5.54      0.66 o
  -2  -4  15        0.00        0.27      0.48 o
  -1  -4  15       14.06       14.32      1.06 o
   0  -4  15        0.39        0.58      0.51 o
   1  -4  15       24.40       20.02      1.23 o
   2  -4  15        4.99        5.23      1.12 o
   3  -4  15        0.04        0.54      0.52 o
   4  -4  15        0.03       -0.40      0.44 o
  -4  -3  15        4.42        3.68      0.63 o
  -3  -3  15        3.09        2.52      0.55 o
  -2  -3  15        2.23        2.29      0.50 o
  -1  -3  15       32.95       30.32      1.71 o
   0  -3  15        0.93        3.42      0.64 o
   1  -3  15      101.74      100.57      2.95 o
   2  -3  15        0.60        0.03      0.48 o
   3  -3  15        4.31        3.64      0.71 o
   4  -3  15        5.16        6.01      1.97 o
  -5  -2  15        2.86        2.26      0.59 o
  -4  -2  15       17.33       18.18      1.04 o
  -3  -2  15       35.99       32.03      1.92 o
  -2  -2  15       47.94       51.04      1.96 o
  -1  -2  15       44.53       39.76      1.67 o
   0  -2  15       46.38       48.99      1.87 o
   1  -2  15        2.71        1.98      0.59 o
   2  -2  15       14.27       11.26      0.99 o
   3  -2  15       28.19       26.41      2.24 o
   4  -2  15        0.13        0.31      0.56 o
  -5  -1  15        0.25        0.18      0.43 o
  -4  -1  15       33.68       30.33      1.26 o
  -3  -1  15       17.89       19.16      1.73 o
  -2  -1  15       52.58       48.86      1.43 o
  -1  -1  15       84.45       72.04      2.34 o
   0  -1  15        3.91        3.59      0.66 o
   1  -1  15       79.37       74.60      2.43 o
   2  -1  15        1.49        0.32      0.69 o
   3  -1  15       11.16       11.31      1.05 o
   4  -1  15        0.70        1.39      0.44 o
  -5   0  15        1.35        2.95      0.79 o
  -4   0  15       75.42       78.04      2.00 o
  -3   0  15        1.69        3.01      0.49 o
  -2   0  15      266.60      250.18      4.53 o
  -1   0  15        0.32       -0.38      0.41 o
   0   0  15      157.98      136.21      4.79 o
   1   0  15        1.21        0.93      1.10 o
   2   0  15        0.95        1.58      0.63 o
   3   0  15        1.31        2.70      0.52 o
   4   0  15       33.57       33.73      1.32 o
  -5   1  15        3.45        4.12      0.74 o
  -4   1  15        0.21        0.51      0.38 o
  -3   1  15       83.78       87.90      2.13 o
  -2   1  15       80.42       68.19      1.77 o
  -1   1  15      122.32      104.29      4.87 o
   0   1  15      176.45      142.74      3.69 o
   1   1  15       67.27       57.54      2.05 o
   2   1  15       85.23       71.76      2.40 o
   3   1  15        5.14        4.34      0.85 o
   4   1  15        6.20        4.39      1.08 o
  -5   2  15        0.03       -0.10      0.45 o
  -4   2  15        0.00       -0.14      0.50 o
  -3   2  15        0.69        1.26      0.55 o
  -2   2  15        7.90        5.86      0.57 o
  -1   2  15       13.35       14.23      1.10 o
   0   2  15        2.45        4.54      0.69 o
   1   2  15       19.22       17.51      1.53 o
   2   2  15        0.02       -0.41      0.41 o
   3   2  15        7.43        8.76      1.20 o
   4   2  15        0.01        0.02      0.51 o
  -5   3  15        7.81        8.43      0.96 o
  -4   3  15        0.19        0.15      0.46 o
  -3   3  15       21.33       18.71      1.19 o
  -2   3  15        0.06        0.10      0.33 o
  -1   3  15        1.72        1.80      0.40 o
   0   3  15       20.07       16.73      1.12 o
   1   3  15        0.52        0.19      0.43 o
   2   3  15        6.70        8.13      0.89 o
   3   3  15        3.45        4.38      0.77 o
   4   3  15        0.16        0.88      0.62 o
  -5   4  15        1.17        0.28      0.79 o
  -4   4  15        0.01        0.03      0.49 o
  -3   4  15        5.08        5.08      0.77 o
  -2   4  15        0.50        1.31      0.56 o
  -1   4  15        8.19        8.67      0.81 o
   0   4  15       11.19       11.92      1.00 o
   1   4  15        3.06        2.75      0.88 o
   2   4  15        0.66        0.82      0.53 o
   3   4  15        0.14        0.88      0.55 o
  -4   5  15        1.03        0.78      0.53 o
  -3   5  15        0.42        0.28      0.51 o
  -2   5  15        9.43        8.70      0.90 o
  -1   5  15        9.36       10.22      2.74 o
   1   5  15        0.01        0.78      0.70 o
   2   5  15        1.42        1.49      0.60 o
  -3   6  15        7.20        7.04      0.89 o
  -2   6  15        0.07        0.38      0.51 o
  -1   6  15        0.32       -0.10      0.60 o
   0  -6  16       66.67       73.92      3.68 o
  -2  -5  16        0.09        0.56      0.75 o
  -1  -5  16        0.12        0.08      0.46 o
   0  -5  16        7.70        9.52      2.31 o
   1  -5  16        6.38        8.52      0.93 o
   2  -5  16        2.15        2.65      0.66 o
  -3  -4  16        0.01        0.16      0.45 o
  -2  -4  16        1.36        1.94      0.62 o
  -1  -4  16        0.98        3.07      0.67 o
   0  -4  16        7.14       10.43      1.32 o
   1  -4  16       13.71       16.57      1.19 o
   2  -4  16        0.13        0.36      0.47 o
   3  -4  16        0.02       -0.07      1.05 o
  -4  -3  16        0.01        0.67      0.46 o
  -3  -3  16       12.95        9.99      0.82 o
  -2  -3  16        6.96        7.40      0.89 o
  -1  -3  16        0.65        0.10      0.59 o
   0  -3  16       15.64       15.57      1.41 o
   1  -3  16       17.55       16.90      1.20 o
   2  -3  16       23.46       27.18      1.50 o
   3  -3  16        0.31        0.41      0.55 o
  -4  -2  16        3.46        3.36      0.62 o
  -3  -2  16        4.77        5.78      0.67 o
  -2  -2  16        0.02       -0.16      0.47 o
  -1  -2  16       22.85       21.66      2.24 o
   0  -2  16        1.94        3.43      0.69 o
   1  -2  16        0.01       -0.46      0.46 o
   2  -2  16        0.04        0.27      0.50 o
   3  -2  16       30.75       31.87      1.61 o
   4  -2  16        1.68        2.82      0.67 o
  -5  -1  16       14.51       14.97      1.05 o
  -4  -1  16        2.69        2.21      0.51 o
  -3  -1  16       21.77       20.29      0.98 o
  -2  -1  16        0.00        0.05      0.46 o
  -1  -1  16        1.55        1.52      0.58 o
   0  -1  16        4.92        4.70      0.75 o
   1  -1  16        0.04        0.35      0.49 o
   2  -1  16        0.59       -0.44      0.44 o
   3  -1  16        0.01        0.18      0.50 o
   4  -1  16        1.38        1.42      0.56 o
  -5   0  16        1.11        1.22      0.44 o
  -4   0  16        9.66        9.92      0.74 o
  -3   0  16        1.03        0.51      0.48 o
  -2   0  16       22.63       21.68      1.28 o
  -1   0  16        4.73        4.69      0.72 o
   0   0  16       56.39       46.37      1.91 o
   1   0  16       36.33       32.73      1.58 o
   2   0  16       16.08       11.82      1.38 o
   3   0  16        5.22        5.09      0.80 o
   4   0  16        0.11        1.35      0.87 o
  -5   1  16       12.47       14.45      1.08 o
  -4   1  16       86.07       84.94      2.18 o
  -3   1  16        5.98        6.60      0.67 o
  -2   1  16       58.62       50.23      1.50 o
  -1   1  16        0.03       -0.42      0.42 o
   0   1  16        0.23        0.16      0.42 o
   1   1  16        3.20        2.30      0.62 o
   2   1  16        1.81        2.86      0.77 o
   3   1  16        7.85        6.66      0.91 o
   4   1  16        0.04        0.02      0.63 o
  -5   2  16        5.57        6.35      0.80 o
  -4   2  16        1.32        2.67      0.65 o
  -3   2  16       13.99       12.74      1.17 o
  -2   2  16        1.94        1.18      0.42 o
  -1   2  16        0.15        0.28      0.46 o
   0   2  16        2.44        0.79      0.81 o
   1   2  16        3.59        3.16      0.68 o
   2   2  16        0.05        0.17      0.58 o
   3   2  16        0.02       -0.26      0.66 o
  -4   3  16        1.09        1.52      0.64 o
  -3   3  16        3.29        3.97      0.72 o
  -2   3  16        3.52        4.28      0.67 o
  -1   3  16        0.71        1.90      0.58 o
   0   3  16        1.01        1.94      0.57 o
   1   3  16        0.48        0.23      0.50 o
   2   3  16        0.23        0.54      0.72 o
   3   3  16        0.29        1.52      0.61 o
  -4   4  16        0.57        0.39      0.75 o
  -3   4  16        0.98        1.52      0.60 o
  -2   4  16        2.47        3.13      0.66 o
  -1   4  16        0.03        0.24      0.74 o
   0   4  16        1.88        2.00      0.59 o
   1   4  16        0.02        1.35      0.78 o
   2   4  16        3.71        6.21      1.31 o
  -3   5  16        0.18        1.04      0.59 o
  -2   5  16        0.06        0.98      0.54 o
  -1   5  16       19.57       21.07      1.95 o
   0  -5  17       17.59       19.04      1.81 o
  -2  -4  17        0.83        1.26      0.63 o
  -1  -4  17        0.00        0.21      0.47 o
   0  -4  17        0.78        1.45      0.62 o
   1  -4  17        5.35        4.86      1.03 o
   2  -4  17        0.56        0.41      1.15 o
  -3  -3  17        0.13        0.32      0.52 o
  -2  -3  17        2.67        4.37      0.77 o
  -1  -3  17        0.08        0.58      0.55 o
   0  -3  17        4.68        9.17      0.96 o
   1  -3  17       12.42       15.58      1.21 o
   2  -3  17        0.34       -0.15      0.45 o
  -3  -2  17        7.18        8.80      1.57 o
  -2  -2  17        3.58        3.67      0.79 o
  -1  -2  17       18.24       17.65      1.21 o
   0  -2  17        0.49        0.17      0.50 o
   1  -2  17        0.46        0.33      0.55 o
   2  -2  17        1.24        2.65      0.68 o
   3  -2  17       19.92       23.38      1.45 o
  -4  -1  17        3.01        3.51      0.70 o
  -3  -1  17        5.90        7.04      1.04 o
  -2  -1  17        1.42        0.18      0.50 o
  -1  -1  17        2.20        2.43      0.66 o
   0  -1  17        4.29        4.35      0.76 o
   1  -1  17        2.53        2.96      0.70 o
   2  -1  17        1.15        0.99      0.60 o
   3  -1  17        0.08        0.31      0.67 o
  -4   0  17       12.66       10.48      0.77 o
  -3   0  17        3.89        4.95      0.60 o
  -2   0  17        1.67        1.00      0.55 o
  -1   0  17        7.88        6.91      0.86 o
   0   0  17        0.11       -0.41      0.67 o
   1   0  17        1.96        1.32      0.59 o
   2   0  17        0.49        0.67      0.56 o
   3   0  17        0.33        0.94      0.64 o
  -4   1  17        0.71        2.17      0.58 o
  -3   1  17        5.07        4.19      0.59 o
  -2   1  17        3.75        4.15      0.75 o
  -1   1  17        3.13        2.72      0.68 o
   0   1  17        7.40        6.41      0.84 o
   1   1  17        1.04        0.57      0.51 o
   2   1  17        5.45        5.64      1.13 o
   3   1  17        1.29        2.66      0.98 o
  -4   2  17        1.82        1.66      0.56 o
  -3   2  17        0.42        1.13      1.08 o
  -2   2  17        0.10        0.75      0.55 o
  -1   2  17        0.01        0.43      0.52 o
   0   2  17        3.77        6.81      1.24 o
   1   2  17        6.71        7.95      0.98 o
   2   2  17        0.06        0.66      0.53 o
  -3   3  17        0.03       -0.19      0.56 o
  -2   3  17        0.32        0.88      0.86 o
  -1   3  17        0.09       -0.49      0.49 o
   0   3  17       17.54       26.04      1.48 o
   1   3  17        0.91        1.29      0.63 o
   2   3  17       44.69       58.90      3.40 o
  -3   4  17        0.42        0.87      1.12 o
  -2   4  17        0.28       -0.19      0.45 o
  -1   4  17        3.25        5.03      1.19 o
   0   4  17        4.39        7.37      0.91 o
   1   4  17        7.06        8.34      1.43 o
  -1  -3  18        3.49        3.23      0.73 o
   0  -3  18        5.86        6.32      0.88 o
   1  -3  18        0.31        1.19      0.60 o
  -2  -2  18        1.23        2.47      0.71 o
  -1  -2  18       21.85       23.85      2.82 o
   0  -2  18       11.97       14.07      1.17 o
   1  -2  18        8.19        8.66      1.03 o
   2  -2  18        5.80        8.08      1.23 o
  -3  -1  18        5.27        6.92      1.56 o
  -2  -1  18        4.64        4.21      0.77 o
  -1  -1  18        0.79       -0.45      0.45 o
   0  -1  18        0.62        0.33      0.59 o
   1  -1  18        1.03        0.72      0.71 o
   2  -1  18        2.38        1.94      0.69 o
  -3   0  18        0.47        1.49      0.60 o
  -2   0  18        0.53        0.70      0.51 o
  -1   0  18        3.67        3.35      0.75 o
   0   0  18        0.37       -0.04      1.05 o
   1   0  18        1.32        1.15      0.62 o
   2   0  18        4.43        6.59      0.95 o
  -3   1  18        0.01       -0.10      0.50 o
  -2   1  18        4.90        5.68      0.85 o
  -1   1  18        0.17        0.84      0.58 o
   0   1  18        2.85        5.12      0.85 o
   1   1  18        0.69        0.85      0.67 o
   2   1  18        2.28        0.95      0.64 o
  -3   2  18        0.50        1.12      0.76 o
  -2   2  18        0.09       -0.12      0.50 o
  -1   2  18        0.54        0.52      0.55 o
   0   2  18        4.00        4.20      0.78 o
   1   2  18        3.13        4.73      1.33 o
  -2   3  18       40.20       49.82      3.12 o
  -1   3  18        1.97        2.00      0.67 o
   0   3  18       30.90       42.34      1.95 o
  -1   0  19        4.10        5.27      0.91 o
   0   0  19        7.65        7.76      1.03 o
 
